# Supplementary material for: Identification of Pyrus Single Nucleotide Polymorphisms (SNPs) and Evaluation for Genetic Mapping in European Pear and Interspecific Pyrus Hybrids
Source: PLoS One. 2013 Oct 14;8(10):e77022. doi: 10.1371/journal.pone.0077022 (PMC3796552; doi:10.1371/journal.pone.0077022)
Supplement: Table S1 — List of SSR markers with primer sequence. Segregation type and comparison of mapping position for WBC and T003×M on maps is also provided. (XLSX) [file pone.0077022.s001.xlsx]

## Sheet: Table S1
	SSR locus	primers sequence	segregation type in T003xM	Location on WBC map	Location on T003xM map
1	BGA-35	for: AGAGGGAGAAAGGCGATT rev: GCTTCATCACCGTCTGCT	no amplification	LG3	--
2	CH01b12	for: CGCATGCTGACATGTTGAAT rev: CGGTGAGCCCTCTTATGTGA	complex	LG17	--
3	CH01g05	for: CATCAGTCTCTTGCACTGGAAA rev: GACAGAGTAAGCTAGGGCTAGGG	aaxab	LG14	LG14
4	CH01h02	for: AGAGCTTCGAGCTTCGTTTG rev: ATCTTTTGGTGCTCCCACAC	locus 1: monomorphic / locus 2: abxcd	LG9, LG17	LG9
5	CH01h10	for: TGCAAAGATAGGTAGATATATGCCA rev: AGGAGGGATTGTTTGTGCAC	abxcd	LG8	LG8
6	CH02a03	for: AGAAGTTTTCACGGGTGCC rev: TGGAGACATGCAGAATGGAG	monomorphic	LG16	--
7	CH02b10	for: CAAGGAAATCATCAAAGATTCAAG rev: CAAGTGGCTTCGGATAGTTG	abxcd (n)	LG2	LG2
8	CH02b12	for: GGCAGGCTTTACGATTATGC rev: CCCACTAAAAGTTCACAGGC	aaxab	LG5	LG5
9	CH02c02a	for: CTTCAAGTTCAGCATCAAGACAA rev: TAGGGCACACTTGCTGGTC	complex	LG2	--
10	CH02c02b	for: TGCATGCATGGAAACGAC rev: TGGAAAAAGTCACACTGCTCC	aaxab	LG4	LG4
11	CH02c09	for: TTATGTACCAACTTTGCTAACCTC rev: AGAAGCAGCAGAGGAGGATG	abxaa	LG15	LG15
12	CH02d08	for: TCCAAAATGGCGTACCTCTC rev: GCAGACACTCACTCACTATCTCTC	abxcd (n)	LG3	LG3
13	CH02d11	for: AGCGTCCAGAGCAACAGC rev: AACAAAAGCAGATCCGTTGC	abxcd	LG15	LG15
14	CH02g01	for: GATGACGTCGGCAGGTAAAG rev: CAACCAACAGCTCTGCAATC	abxaa	LG13	LG13
15	CH03a09	for:GCCAGGTGTGACTCCTTCTC rev:CTGCAGCTGCTGAAACTGG	abxaa	LG5	LG5
16	CH03c02	for: TCACTATTTACGGGATCAAGCA rev: GTGCAGAGTCTTTGACAAGGC	aaxab (n)	LG12	LG12
17	CH03d02	for: AAACTTTCACTTTCACCCACG rev: ACTACATTTTTAGATTTGTGCGTC	efxeg	LG11	LG11
18	CH03d12	for: GCCCAGAAGCAATAAGTAAACC rev: ATTGCTCCATGCATAAAGGG	monomorphic	LG6	--
19	CH03g06	for: ATCCCACAGCTTCTGTTTTTG rev: TCACAGAGAATCACAAGGTGGA	abxcd	LG14	LG14
20	CH04c06	for: GCTGCTGCTGCTTCTAGGTT rev: GCTTGGAAAAGGTCACTTGC	locus 1: abxaa / locus 2: abxaa	LG10, LG17	LG10, LG17
21	CH04c10	for: GGGTTAGGTTGTCTTCTCTCCT rev: GCTTCTCGGGTGAGTTTTTC	abxcd	LG17	LG17
22	CH04d11	for: ATTAGGCAATACACAGCAC rev: GCTGCTTTGCTTCTCACTCC	no amplification	LG9, LG17	--
23	CH04e05	for: AGGCTAACAGAAATGTGGTTTG rev: ATGGCTCCTATTGCCATCAT	aaxab	LG7	LG7
24	CH05a02	for: GTTGCAAGAGTTGCATGTTAGC rev: TTTTGACCCCATAAAACCCAC	abxcd	LG8, LG15	LG8
25	CH05a03	for: CGGCTGAGCATGGTTACTTC rev: TGATCGTTGTGAAAGCTCCA	no amplification	LG9	--
26	CH05a04	for: GAAGCGAATTTTGCACGAAT rev: GCTTTTGTTTCATTGAATCCCC	aaxab	LG16	LG16
27	CH05a09	for: TGATTTAGACGTCCACTTCACCT rev: TGATTGGATCATGGTGACTAGG	no amplification	LG16	--
28	CH05d04	for: ACTTGTGAGCCGTGAGAGGT rev: TCCGAAGGTATGCTTCGATT	abxaa (n)	LG12	LG12
29	CH05g08	for: CCAAGACCAAGGCAACATTT rev: CCCTTCACCTCATTCTCACC	no amplification	LG1	--
30	Ch-Vf1	for: ATCACCACCAGCAGCAAAG rev: CATACAAATCAAAGCACAACCC	aaxab (n)	LG10	LG1
31	KA16	for: GCCAGCGAACTCAAATCT rev: AACGAGAACGACGAGCG	abxcd	LG12	LG12
32	KA4b	for: AAAGGTCTCTCTCACTGTCT rev: CCTCAGCCCAACTCAAAGCC	monomorphic	LG1	--
33	KB16	for: GATTTTGTCCGCAGGT rev: AAAGAACAGCAAGAACCA	aaxab (n)	LG6	not mapped
34	MS02a01	for: CTCCTACATTGACATTGCAT rev: TAGACATTTGATGAGACTG	abxcd (n)	LG10	LG10
35	MS06c09	for: ACTATTGGAGTAAGTCGA rev: AATATAAGAGCCAGAGGC	abxcd	LG7	LG7
36	MS14h03	for: CGCTCACCTCGTAGACGT rev: ATGCAATGGCTAAGCATA	monomorphic	LG3	--
37	NB105a	for: AAACAACCGACTGAGCAACATC rev: AAAATCTTAGCCCAAAATCTCC	abxcd	LG11	LG11
38	NB111a	for: CCAAGCTGTGATTATAGGAAG rev: AGGCTGAAAGATTGTAAGGT	efxeg (n)	LG11	LG11
39	NH002b	for: GGAGTCAGCGGCAAAAAAAG rev: CCCACTCCCTCCTCTTATTGT	aaxab (n)	LG2	LG2
40	NH004a	for: AGGATGGGACGAGTTTAGAG rev: CCACATCTCTCAACCTACCA	aaxab	LG14	LG14
41	NH013a	for: GGTTTGAAGAGGAATGAGGAG rev: CATTGACTTTAGGGCACATTTC	abxcd	LG1	LG1
42	NH014a	for: CAAACCTAACCCTAAATACC rev: TGTTCATATATTCATCACTC	no amplification	LG17	--
43	NH021a	for: ATCTCAATTTTCTCGGTAACCA rev: CTGATATCTCTCTGCACTCCCT	abxcd	LG13	LG13
44	NH027a	for: TAATGTGTTGGGGAGAGAGAG rev: GCTCTTGTTCCTTGCTCCTAA	abxcd (n)	LG15	LG15
45	NH029a	for: GAAGAAAACCAGAGCAGGGCA rev: CCTCCCGTCTCCCACCATATTAG	aaxab	LG9	LG9
46	NH033b	for: GTCTGAAACAAAAAGCATCGCAA rev: CTGCCTCGTCTTCCTCCTTATCTCC	monomorphic	LG2	--
47	NH041a	for: TGAGGAGTTTGACAGCATCG rev: GGCGCATTTTTATTTTGACG	monomorphic	LG7	--
48	NH045a	for: ATCGAGAGACGAGGGTAGCA rev: TCTCTTGGCGTCTTCCTCTC	abxaa	LG10	LG10
49	NZ05g08	for: CGGCCATCGATTATCTTACTCTT rev: GGATCAATGCACTGAAATAAACG	no amplification	LG4	--
50	TsuENH004	for: CGCATTAAAGTCTGGCTTTCTTC rev: GAATTGGCAGAGAGATTGAGTGG	abxcd (n)	LG4, LG12	LG4
51	TsuENH008	for: CTGAGGTCTCATTCGGTGATTCT rev: GTTCTTCCTTCTCTGCTTTCTTCTTCACG	abxcd (n)	LG9	LG9
52	TsuENH046	for: GGTCATCACCCACTTAAAAACCA rev: GTTTCTTGTGCCCTGAAGTAATTGAGATGG	monomorphic	LG6	--
53	TsuENH058	for: AGAAGAAGGATAAGAAGAAGGATGG rev: GTTTCTTGTAACGAAAAGGAAACAGGACTTG	abxaa	LG14	LG14
54	TsuENH086	for: CTCTGTTCTGCTTCGATTCTGCT rev: GTTTCTTGTCCACGTTCACCATTTTTCAGT	aaxab	LG5	LG5
				Location on Passe Crassane/Harrow Sweet map
55	Md-Exp 7	for: FCATAGAAGGTGGCATGAGCA rev: TTTCTCCTCACACCCAAACC	aaxab	LG1	LG1
