# Supplementary material for: Identification of Pyrus Single Nucleotide Polymorphisms (SNPs) and Evaluation for Genetic Mapping in European Pear and Interspecific Pyrus Hybrids
Source: PLoS One. 2013 Oct 14;8(10):e77022. doi: 10.1371/journal.pone.0077022 (PMC3796552; doi:10.1371/journal.pone.0077022)
Supplement: Table S2 — List of 1096 pear SNPs on the pear Infinium® II 9K SNP array. The NCBI dbSNP accession, location on the ‘Golden Delicious’ genome assembly is indicated. (XLSX) [file pone.0077022.s002.xlsx]

## Sheet: Table S2
SNP name in Infinium II SNP array	NCBI dbSNP accession (ss#)	Contig in 'Golden Delicious' assembly	Linkage group in 'Golden Delicious' assembly	Position in linkage group (start)	Position in linkage group (end)
Pear_Bartlett_SNP_AC_154_5066206	527787751	MDC015524.127	13	895921	900989
Pear_Bartlett_SNP_AC_159_5059669	527787753	MDC013970.243	17	6868367	6912867
Pear_Bartlett_SNP_AC_159_5140836	527787755	MDC013608.368	3	9844963	9859185
Pear_Bartlett_SNP_AC_160_5092959	527787757	MDC043074.5	13	3841899	3851315
Pear_Bartlett_SNP_AC_163_5098506	527787759	MDC012495.75	15	4798975	4809515
Pear_Bartlett_SNP_AC_169_5120909	527787761	MDC006921.281	8	29288316	29297346
Pear_Bartlett_SNP_AC_170_5120730	527787763	MDC009707.282	6	3283621	3297938
Pear_Bartlett_SNP_AC_172_5116634	527787765	MDC017194.74	4	8811527	8825496
Pear_Bartlett_SNP_AC_180_5111746	527787767	MDC004821.392	17	1111200	1134569
Pear_Bartlett_SNP_AC_182_5111385	527787769	MDC000756.370	9	15130983	15136941
Pear_Bartlett_SNP_AC_182_5149789	527787770	MDC016682.57	9	3825899	3854133
Pear_Bartlett_SNP_AC_202_5084255	527787772	MDC020590.120	11	27414764	27440962
Pear_Bartlett_SNP_AC_202_5133736	527787774	MDC012918.289	8	4084336	4092015
Pear_Bartlett_SNP_AC_203_5052677	527787776	MDC017525.223	13	20706307	20715178
Pear_Bartlett_SNP_AC_204_5052963	527787778	MDC021299.262	12	29213560	29233891
Pear_Bartlett_SNP_AC_213_5107100	527787780	MDC008525.128	8	13632330	13664078
Pear_Bartlett_SNP_AC_222_5125789	527787782	MDC005012.276	0	3208284	3230624
Pear_Bartlett_SNP_AC_226_5135474	527787784	MDC002657.162	7	24845402	24873231
Pear_Bartlett_SNP_AC_231_5073406	527787786	MDC000409.344	13	114052	139456
Pear_Bartlett_SNP_AC_231_5149441	527787788	MDC005175.230	3	17610309	17639142
Pear_Bartlett_SNP_AC_232_5076909	527787790	MDC005598.147	13	10013551	10027224
Pear_Bartlett_SNP_AC_232_5144842	527787792	MDC018146.74	6	20233508	20275729
Pear_Bartlett_SNP_AC_233_5127384	527787794	MDC007573.166	16	3679639	3714217
Pear_Bartlett_SNP_AC_241_5068554	527787796	MDC008629.30	13	3372716	3394758
Pear_Bartlett_SNP_AC_250_5079577	527787798	MDC017381.250	8	28278619	28294892
Pear_Bartlett_SNP_AC_260_5069894	527787800	MDC001910.469	9	15071647	15084349
Pear_Bartlett_SNP_AC_266_5132049	527787802	MDC001520.988	12	10503191	10509496
Pear_Bartlett_SNP_AC_267_5071830	527787804	MDC009706.408	2	4165762	4182860
Pear_Bartlett_SNP_AC_300_5084793	527787807	MDC018302.132	15	21998644	22003132
Pear_Bartlett_SNP_AC_307_5135990	527787809	MDC013228.99	4	2437975	2479113
Pear_Bartlett_SNP_AC_326_5100324	527787813	MDC008793.116	13	15355932	15372145
Pear_Bartlett_SNP_AC_330_5141987	527787815	MDC007281.206	5	6714626	6733934
Pear_Bartlett_SNP_AC_330_5147399	527787817	MDC018127.145	3	25683794	25695951
Pear_Bartlett_SNP_AC_385_5100639	527787821	MDC014191.129	2	30508041	30515184
Pear_Bartlett_SNP_AC_392_202229	527787823	MDC005024.216	12	25414658	25434547
Pear_Bartlett_SNP_AC_395_5079577	527787825	MDC017381.250	8	28278619	28294892
Pear_Bartlett_SNP_AC_398_5093812	527787827	MDC029104.29	12	3498604	3516051
Pear_Bartlett_SNP_AC_400_5130381	527787829
Pear_Bartlett_SNP_AC_414_5085850	527787831	MDC008638.389	15	10645426	10658679
Pear_Bartlett_SNP_AC_425_5079148	527787833	MDC010551.368	8	24283630	24302842
Pear_Bartlett_SNP_AC_433_3993112	527787834	MDC010540.333	2	1915118	1921071
Pear_Bartlett_SNP_AC_433_5060273	527787836	MDC019455.112	16	1879486	1886525
Pear_Bartlett_SNP_AC_437_5148128	527787838	MDC004030.356	15	4300648	4309818
Pear_Bartlett_SNP_AC_449_5136286	527787840	MDC011181.616	7	21652083	21677059
Pear_Bartlett_SNP_AC_514_5078101	527787842	MDC015977.81	12	27074413	27089747
Pear_Bartlett_SNP_AC_574_5141133	527787844	MDC007467.200	11	35023426	35116254
Pear_Bartlett_SNP_AC_802_5110736	527787846	MDC016777.340	4	12285274	12301724
Pear_Bartlett_SNP_AC_960_5148658	527787848	MDC006294.80	2	35854037	35881515
Pear_Bartlett_SNP_AG_1069_5091965	527787850	MDC013859.580	15	4121053	4135560
Pear_Bartlett_SNP_AG_1196_5075267	527787852	MDC002685.288	11	11489717	11499619
Pear_Bartlett_SNP_AG_1269_5146886	527787854	MDC017641.109	17	9012593	9041168
Pear_Bartlett_SNP_AG_1410_5060020	527787856	MDC023867.28	8	9460017	9462382
Pear_Bartlett_SNP_AG_1411_5072262	527787858	MDC020435.555	13	21724574	21743679
Pear_Bartlett_SNP_AG_155_5054833	527787860	MDC008732.108	6	3255759	3279476
Pear_Bartlett_SNP_AG_157_5087648	527787862	MDC008459.175	14	5670478	5692693
Pear_Bartlett_SNP_AG_157_5106148	527787864	MDC007321.256	1	285327	302912
Pear_Bartlett_SNP_AG_158_5066010	527787866	MDC010879.317	12	4566480	4580074
Pear_Bartlett_SNP_AG_159_5141670	527787868	MDC016706.228	2	17857476	17895326
Pear_Bartlett_SNP_AG_160_5060021	527787870	MDC019123.115	15	23477126	23482901
Pear_Bartlett_SNP_AG_160_5105493	527787872	MDC019512.227	11	5030547	5037427
Pear_Bartlett_SNP_AG_162_5088916	527787874	MDC017836.318	11	28273311	28293924
Pear_Bartlett_SNP_AG_162_5103552	527787876	MDC011711.503	9	15294089	15339805
Pear_Bartlett_SNP_AG_163_5137641	527787878	MDC013600.340	2	26346123	26370965
Pear_Bartlett_SNP_AG_164_5092735	527787880	MDC018159.166	0	18969410	18980565
Pear_Bartlett_SNP_AG_167_5092140	527787882	MDC005890.119	17	10943973	10970999
Pear_Bartlett_SNP_AG_167_5106338	527787884	MDC018720.273	11	26560945	26566027
Pear_Bartlett_SNP_AG_167_5127635	527787885	MDC010640.119	10	19242331	19264166
Pear_Bartlett_SNP_AG_167_5148658	527787887	MDC006294.80	2	35854037	35881515
Pear_Bartlett_SNP_AG_168_5064310	527787889	MDC000568.122	8	26763770	26774373
Pear_Bartlett_SNP_AG_168_5148193	527787891	MDC002484.452	15	2105168	2116296
Pear_Bartlett_SNP_AG_170_5051208	527787893	MDC004966.443	10	18131524	18146176
Pear_Bartlett_SNP_AG_172_4120608	527787895	MDC016935.395	16	4212096	4243001
Pear_Bartlett_SNP_AG_172_5066652	527787897	MDC000463.206	5	17262751	17302136
Pear_Bartlett_SNP_AG_173_5079883	527787899	MDC020416.37	12	28144676	28180618
Pear_Bartlett_SNP_AG_175_5089922	527787901	MDC000087.618	8	11345007	11364192
Pear_Bartlett_SNP_AG_175_5119969	527787903	MDC018527.183	1	29029980	29050452
Pear_Bartlett_SNP_AG_176_5112142	527787905	MDC001763.607	5	5468715	5491143
Pear_Bartlett_SNP_AG_182_5080116	527787909	MDC015582.96	12	30387452	30425215
Pear_Bartlett_SNP_AG_183_5074633	527787911	MDC022883.306	1	8907147	8924461
Pear_Bartlett_SNP_AG_183_5082823	527787913	MDC013439.285	15	21115144	21125525
Pear_Bartlett_SNP_AG_183_5126098	527787915	MDC019813.158	6	2952507	2972174
Pear_Bartlett_SNP_AG_184_5085480	527787917	MDC000044.82	6	18284034	18296474
Pear_Bartlett_SNP_AG_186_5072780	527787918	MDC016112.92	6	25183890	25202539
Pear_Bartlett_SNP_AG_187_5067952	527787920	MDC010058.303	3	7707100	7762039
Pear_Bartlett_SNP_AG_188_5085831	527787922	MDC011988.211	2	8404694	8433857
Pear_Bartlett_SNP_AG_189_5121293	527787924	MDC018430.130	10	27805868	27838169
Pear_Bartlett_SNP_AG_189_5133721	527787926	MDC007180.272	15	2475092	2505204
Pear_Bartlett_SNP_AG_190_5082822	527787928	MDC009269.217	17	23069384	23102162
Pear_Bartlett_SNP_AG_190_5103933	527787930	MDC004415.584	13	14567331	14580768
Pear_Bartlett_SNP_AG_190_5121177	527787932	MDC002294.179	17	12259239	12277857
Pear_Bartlett_SNP_AG_191_5058372	527787934	MDC016054.80	6	16111321	16153742
Pear_Bartlett_SNP_AG_191_5109223	527787935	MDC007350.843	15	4397147	4476642
Pear_Bartlett_SNP_AG_191_5135933	527787937	MDC021899.255	2	8982480	8991131
Pear_Bartlett_SNP_AG_192_5054619	527787939	MDC000539.87	4	5368532	5523411
Pear_Bartlett_SNP_AG_192_5099777	527787941	MDC021090.324	5	4571882	4581350
Pear_Bartlett_SNP_AG_193_5101726	527787943	MDC008681.524	12	18814421	18825119
Pear_Bartlett_SNP_AG_196_5076893	527787945	MDC018635.657	5	15249889	15269274
Pear_Bartlett_SNP_AG_196_5105553	527787947	MDC008280.311	15	36454114	36463365
Pear_Bartlett_SNP_AG_197_5084493	527787949	MDC012812.687	15	19611515	19621300
Pear_Bartlett_SNP_AG_200_5133924	527787951	MDC005296.140	11	29245810	29256562
Pear_Bartlett_SNP_AG_203_5089666	527787953	MDC010933.666	6	21667422	21698182
Pear_Bartlett_SNP_AG_205_5054479	527787955	MDC005898.374	13	30658972	30679534
Pear_Bartlett_SNP_AG_206_632278	527787957	MDC012374.219	13	3726976	3733761
Pear_Bartlett_SNP_AG_207_5068451	527787959	MDC012460.190	5	14995248	15038632
Pear_Bartlett_SNP_AG_208_1138964	527787961	MDC004794.334	15	41702569	41719891
Pear_Bartlett_SNP_AG_209_5065716	527787963	MDC008358.263	4	3340161	3361738
Pear_Bartlett_SNP_AG_210_5059893	527787965	MDC006113.282	8	14885141	14921018
Pear_Bartlett_SNP_AG_210_5073880	527787967	MDC008855.343	2	21345450	21364711
Pear_Bartlett_SNP_AG_211_4304142	527787969	MDC019825.32	11	25559121	25585093
Pear_Bartlett_SNP_AG_211_5085563	527787971	MDC015328.393	15	41714663	41729815
Pear_Bartlett_SNP_AG_212_5058902	527787973	MDC007328.36	8	20313806	20325235
Pear_Bartlett_SNP_AG_212_5121382	527787975	MDC040311.10	9	28418294	28424436
Pear_Bartlett_SNP_AG_213_3368445	527787977	MDC018273.180	2	10073505	10082957
Pear_Bartlett_SNP_AG_213_5099917	527787979	MDC013890.351	8	6500552	6512631
Pear_Bartlett_SNP_AG_214_5066236	527787981	MDC003751.454	3	10351222	10365908
Pear_Bartlett_SNP_AG_218_5091955	527787983	MDC011429.193	10	10427055	10441122
Pear_Bartlett_SNP_AG_218_5126332	527787985	MDC004478.220	7	19907552	19920797
Pear_Bartlett_SNP_AG_218_5130768	527787987	MDC004619.405	11	31245878	31273288
Pear_Bartlett_SNP_AG_219_5082721	527787989	MDC010148.582	8	16900436	16913874
Pear_Bartlett_SNP_AG_222_5060101	527787991	MDC011946.319	3	9355628	9387780
Pear_Bartlett_SNP_AG_222_5060333	527787993	MDC015493.469	8	27942832	27964316
Pear_Bartlett_SNP_AG_222_5124423	527787995	MDC004046.182	6	20219927	20239417
Pear_Bartlett_SNP_AG_222_5146215	527787997	MDC011650.608	15	1855187	1860593
Pear_Bartlett_SNP_AG_226_5069168	527787999	MDC001776.406	15	15470074	15524812
Pear_Bartlett_SNP_AG_227_5052389	527788001	MDC013687.437	3	21454480	21470201
Pear_Bartlett_SNP_AG_227_5062986	527788003	MDC002096.128	15	41075067	41127050
Pear_Bartlett_SNP_AG_227_5076306	527788005	MDC015379.214	15	7385165	7392145
Pear_Bartlett_SNP_AG_229_5070075	527788007	MDC007315.261	14	485938	540262
Pear_Bartlett_SNP_AG_232_5058081	527788009	MDC002167.414	1	19899014	19913321
Pear_Bartlett_SNP_AG_235_5077185	527788011	MDC011159.221	6	22321819	22371072
Pear_Bartlett_SNP_AG_235_5126412	527788012	MDC015357.41	1	26858262	26868786
Pear_Bartlett_SNP_AG_236_5138612	527788014	MDC009941.128	10	20727268	20818945
Pear_Bartlett_SNP_AG_238_5061974	527788016	MDC015012.75	4	22698103	22707572
Pear_Bartlett_SNP_AG_240_5126367	527788018	MDC022242.136	2	31962754	31981629
Pear_Bartlett_SNP_AG_244_5076876	527788020	MDC007519.430	17	7080898	7097533
Pear_Bartlett_SNP_AG_245_5142076	527788022	MDC013181.153	5	20743524	20750972
Pear_Bartlett_SNP_AG_248_5120731	527788024	MDC018357.590	14	17637582	17670933
Pear_Bartlett_SNP_AG_252_5121466	527788026	MDC009854.333	15	40590387	40594123
Pear_Bartlett_SNP_AG_252_5129042	527788028	MDC014203.269	15	44192648	44205355
Pear_Bartlett_SNP_AG_254_5117116	527788030	MDC025836.30	14	16723284	16730274
Pear_Bartlett_SNP_AG_258_5068151	527788032	MDC021353.136	3	23678528	23687824
Pear_Bartlett_SNP_AG_258_5072261	527788034	MDC015208.187	3	316001	332741
Pear_Bartlett_SNP_AG_259_5054521	527788036	MDC021229.327	15	25036254	25053275
Pear_Bartlett_SNP_AG_261_5062140	527788038	MDC018582.274	12	17654511	17667755
Pear_Bartlett_SNP_AG_263_5145906	527788040	MDC004517.128	6	23476720	23527343
Pear_Bartlett_SNP_AG_268_4937115	527788042	MDC010577.253	11	415654	418849
Pear_Bartlett_SNP_AG_268_5115404	527788044	MDC021556.182	5	1661750	1687177
Pear_Bartlett_SNP_AG_274_5091607	527788046	MDC005200.174	5	3746989	3794363
Pear_Bartlett_SNP_AG_278_5131006	527788048	MDC035519.7	4	3318715	3340160
Pear_Bartlett_SNP_AG_280_5096022	527788050	MDC002319.140	3	7806903	7831986
Pear_Bartlett_SNP_AG_282_5106299	527788052	MDC010356.135	6	3761297	3794074
Pear_Bartlett_SNP_AG_283_5075216	527788054	MDC020989.438	5	21471312	21501246
Pear_Bartlett_SNP_AG_284_5056911	527788056	MDC007223.300	10	19740828	19807025
Pear_Bartlett_SNP_AG_289_5084518	527788058	MDC010854.163	1	23754740	23764681
Pear_Bartlett_SNP_AG_290_5091632	527788060	MDC009494.64	8	7685338	7715352
Pear_Bartlett_SNP_AG_292_246614	527788062	MDC004808.279	16	2467378	2486615
Pear_Bartlett_SNP_AG_293_5065753	527788064	MDC010130.294	13	12643560	12663339
Pear_Bartlett_SNP_AG_297_5116429	527788068	MDC007809.246	2	13234795	13278452
Pear_Bartlett_SNP_AG_299_5075055	527788070	MDC041502.10	17	14063674	14096335
Pear_Bartlett_SNP_AG_299_5124795	527788072	MDC023913.71	10	3519778	3541764
Pear_Bartlett_SNP_AG_302_5117403	527788074	MDC006829.189	17	20374004	20396356
Pear_Bartlett_SNP_AG_304_5079271	527788075	MDC007489.201	15	43102936	43126765
Pear_Bartlett_SNP_AG_305_5139935	527788077	MDC021476.67	17	9837945	9863789
Pear_Bartlett_SNP_AG_318_2035288	527788079	MDC001765.340	14	1260334	1292591
Pear_Bartlett_SNP_AG_325_5097295	527788081	MDC010281.286	3	1578742	1588318
Pear_Bartlett_SNP_AG_327_5123041	527788083	MDC015739.61	16	15903071	15910083
Pear_Bartlett_SNP_AG_328_5077741	527788084	MDC009937.172	4	22887204	22914510
Pear_Bartlett_SNP_AG_337_5118998	527788086	MDC009916.113	15	14715339	14736712
Pear_Bartlett_SNP_AG_339_5138659	527788088	MDC007288.276	6	23889094	23913075
Pear_Bartlett_SNP_AG_339_5142260	527788090	MDC008195.200	5	14182925	14210428
Pear_Bartlett_SNP_AG_342_929912	527788092	MDC018217.298	15	18300457	18311145
Pear_Bartlett_SNP_AG_343_5115542	527788094	MDC015890.82	13	6207366	6260400
Pear_Bartlett_SNP_AG_345_5140121	527788096	MDC014183.458	13	2287134	2324267
Pear_Bartlett_SNP_AG_353_5053989	527788098	MDC005329.172	13	33919306	33951294
Pear_Bartlett_SNP_AG_356_5134716	527788099	MDC007566.299	16	2207514	2225259
Pear_Bartlett_SNP_AG_359_5097795	527788101	MDC017243.173	13	370270	399383
Pear_Bartlett_SNP_AG_367_5078568	527788105	MDC022593.176	3	8786995	8797551
Pear_Bartlett_SNP_AG_369_2237020	527788107	MDC016781.42	9	1147554	1155638
Pear_Bartlett_SNP_AG_369_4278260	527788109	MDC000739.241	12	17802227	17835147
Pear_Bartlett_SNP_AG_369_5093822	527788111	MDC015609.76	0	13328566	13338797
Pear_Bartlett_SNP_AG_373_5149842	527788113	MDC002303.339	8	4076772	4086848
Pear_Bartlett_SNP_AG_376_5107163	527788115	MDC010710.379	16	9653374	9667482
Pear_Bartlett_SNP_AG_395_5118385	527788117	MDC013878.373	0	22035400	22045203
Pear_Bartlett_SNP_AG_397_5091852	527788119	MDC018191.413	14	18224112	18241224
Pear_Bartlett_SNP_AG_398_5117603	527788121	MDC003555.468	8	14911740	14926742
Pear_Bartlett_SNP_AG_399_5101815	527788123	MDC031571.9	4	18622383	18632665
Pear_Bartlett_SNP_AG_402_5114327	527788125	MDC019202.311	1	26139949	26266874
Pear_Bartlett_SNP_AG_403_5079919	527788127	MDC016122.370	6	24055896	24068342
Pear_Bartlett_SNP_AG_406_5107806	527788129	MDC012163.200	0	51186394	51205483
Pear_Bartlett_SNP_AG_415_5103799	527788131	MDC001845.293	1	28757560	28767983
Pear_Bartlett_SNP_AG_416_5058576	527788133	MDC020145.105	7	4239913	4247635
Pear_Bartlett_SNP_AG_417_5069947	527788135	MDC012832.1263	11	2036015	2046924
Pear_Bartlett_SNP_AG_430_5074605	527788138	MDC008336.467	17	11423346	11452081
Pear_Bartlett_SNP_AG_432_5077792	527788140	MDC005284.523	8	1449342	1473213
Pear_Bartlett_SNP_AG_434_5056901	527788142	MDC022880.59	15	8101042	8124107
Pear_Bartlett_SNP_AG_440_5135046	527788143	MDC004576.580	11	34711342	34742291
Pear_Bartlett_SNP_AG_444_5082661	527788145	MDC003661.185	5	101147	184849
Pear_Bartlett_SNP_AG_452_5149014	527788147	MDC017906.52	16	6836184	6866907
Pear_Bartlett_SNP_AG_470_5133810	527788149	MDC015312.249	10	2710638	2721470
Pear_Bartlett_SNP_AG_474_5099717	527788151	MDC009360.302	11	30052773	30067168
Pear_Bartlett_SNP_AG_476_5095891	527788153	MDC013254.184	4	21329895	21361732
Pear_Bartlett_SNP_AG_480_5088853	527788155	MDC021486.114	4	18576692	18581105
Pear_Bartlett_SNP_AG_482_5079345	527788157	MDC016982.110	16	5740662	5772251
Pear_Bartlett_SNP_AG_483_5098835	527788159	MDC006493.436	7	25950629	26013008
Pear_Bartlett_SNP_AG_490_5116832	527788161	MDC017383.284	12	22625524	22642028
Pear_Bartlett_SNP_AG_493_5059271	527788163	MDC009163.240	6	436928	440309
Pear_Bartlett_SNP_AG_498_5077767	527788165	MDC003465.664	16	18773941	18790602
Pear_Bartlett_SNP_AG_516_5140453	527788167	MDC020455.239	1	7333027	7365810
Pear_Bartlett_SNP_AG_517_5076027	527788169	MDC016387.187	17	24190629	24235044
Pear_Bartlett_SNP_AG_525_5088400	527788171	MDC012597.1552	13	25735818	25745904
Pear_Bartlett_SNP_AG_529_5085599	527788173	MDC011436.334	15	29125844	29171794
Pear_Bartlett_SNP_AG_535_5073223	527788175	MDC006518.419	11	19037436	19061473
Pear_Bartlett_SNP_AG_581_5107475	527788177	MDC001948.238	8	3794507	3851618
Pear_Bartlett_SNP_AG_619_5150611	527788179	MDC006484.327	9	17772039	17812246
Pear_Bartlett_SNP_AG_625_5099464	527788181	MDC003623.656	10	15516298	15555177
Pear_Bartlett_SNP_AG_652_5089497	527788183	MDC015142.539	0	18026289	18044228
Pear_Bartlett_SNP_AG_685_5075060	527788185	MDC013171.310	2	10917393	10935800
Pear_Bartlett_SNP_AG_724_5148522	527788187	MDC005623.452	11	3331530	3337636
Pear_Bartlett_SNP_AG_780_1380781	527788191	MDC020067.167	0	22734201	22802138
Pear_Bartlett_SNP_AG_805_5078272	527788193	MDC005996.384	13	7507709	7558317
Pear_Bartlett_SNP_AG_805_5137048	527788195	MDC001449.303	5	18761266	18780231
Pear_Bartlett_SNP_AG_821_5114766	527788197	MDC012544.141	1	1100913	1141388
Pear_Bartlett_SNP_AG_822_5057007	527788199	MDC003504.134	16	3975197	4049752
Pear_Bartlett_SNP_AG_827_5065419	527788201	MDC019824.74	7	14889140	14913150
Pear_Bartlett_SNP_AG_901_5076581	527788204	MDC011090.391	11	1069162	1080814
Pear_Bartlett_SNP_AG_950_5071830	527788206	MDC009706.408	2	4165762	4182860
Pear_Bartlett_SNP_CA_1015_5112122	527788208	MDC004009.559	6	23066311	23109010
Pear_Bartlett_SNP_CA_1541_5127981	527788210	MDC005613.198	0	16699369	16721433
Pear_Bartlett_SNP_CA_158_5142013	527788212	MDC000812.292	14	14086739	14112846
Pear_Bartlett_SNP_CA_159_5089906	527788214	MDC018993.324	12	20512335	20522730
Pear_Bartlett_SNP_CA_159_5130261	527788215	MDC006375.269	11	31206671	31239166
Pear_Bartlett_SNP_CA_164_5056326	527788217	MDC020110.313	16	5793429	5815323
Pear_Bartlett_SNP_CA_165_5122705	527788219	MDC001704.470	2	11355564	11388239
Pear_Bartlett_SNP_CA_176_5103614	527788221	MDC012769.332	5	2699230	2716317
Pear_Bartlett_SNP_CA_179_5070580	527788223	MDC009931.394	1	7492415	7503812
Pear_Bartlett_SNP_CA_181_5131829	527788225	MDC020535.246	12	25631375	25650701
Pear_Bartlett_SNP_CA_182_5086257	527788227	MDC001255.643	11	6707983	6733882
Pear_Bartlett_SNP_CA_182_5111327	527788229	MDC022687.246	5	1549360	1577082
Pear_Bartlett_SNP_CA_183_5132440	527788231	MDC000416.247	16	3414410	3472689
Pear_Bartlett_SNP_CA_185_5147006	527788233	MDC013440.247	13	16724704	16738417
Pear_Bartlett_SNP_CA_187_5090831	527788235	MDC020694.220	2	23069661	23081819
Pear_Bartlett_SNP_CA_190_5062759	527788237	MDC007208.334	14	23110379	23126993
Pear_Bartlett_SNP_CA_190_5090796	527788239	MDC017329.181	1	26433911	26463681
Pear_Bartlett_SNP_CA_191_5054506	527788241	MDC005247.515	3	29139448	29201610
Pear_Bartlett_SNP_CA_192_5052822	527788243	MDC008789.323	4	5704650	5798943
Pear_Bartlett_SNP_CA_200_5081940	527788245	MDC015099.279	15	26744398	26754018
Pear_Bartlett_SNP_CA_201_5055080	527788247	MDC015344.228	6	7892711	7902488
Pear_Bartlett_SNP_CA_206_4012063	527788249	MDC009195.339	8	25741664	25749048
Pear_Bartlett_SNP_CA_206_5148576	527788251	MDC010250.69	12	20712513	20738485
Pear_Bartlett_SNP_CA_209_5102185	527788253	MDC006643.213	0	52702197	52724966
Pear_Bartlett_SNP_CA_211_5070296	527788255	MDC010085.234	10	32636096	32659110
Pear_Bartlett_SNP_CA_212_5108845	527788256	MDC021384.149	10	22598539	22605057
Pear_Bartlett_SNP_CA_213_5087776	527788258	MDC012176.287	14	11751742	11812648
Pear_Bartlett_SNP_CA_213_5115975	527788260	MDC020868.317	6	9878753	9903106
Pear_Bartlett_SNP_CA_214_911618	527788262	MDC006035.191	5	16415963	16419668
Pear_Bartlett_SNP_CA_216_5076627	527788264	MDC015308.74	8	1442126	1449227
Pear_Bartlett_SNP_CA_221_5057410	527788266	MDC007111.1262	1	11280289	11287543
Pear_Bartlett_SNP_CA_221_5062243	527788268	MDC031041.3	3	4751252	4770078
Pear_Bartlett_SNP_CA_223_5143060	527788270	MDC015275.112	10	8262380	8272856
Pear_Bartlett_SNP_CA_230_5087424	527788272	MDC001047.206	3	33992684	34013420
Pear_Bartlett_SNP_CA_237_2714622	527788274	MDC011752.308	16	3805952	3828049
Pear_Bartlett_SNP_CA_237_5120619	527788276	MDC022647.23	5	27496282	27506127
Pear_Bartlett_SNP_CA_249_5109612	527788278	MDC022459.181	9	11656609	11678272
Pear_Bartlett_SNP_CA_249_5111622	527788280	MDC005148.207	17	6785716	6830498
Pear_Bartlett_SNP_CA_251_5074156	527788282	MDC008399.369	3	4682074	4691885
Pear_Bartlett_SNP_CA_255_5066108	527788284	MDC001975.255	5	7839465	7861716
Pear_Bartlett_SNP_CA_271_5121497	527788286	MDC009345.183	15	5731101	5737971
Pear_Bartlett_SNP_CA_274_5095631	527788288	MDC016551.251	8	1213955	1218967
Pear_Bartlett_SNP_CA_280_5119756	527788290	MDC017632.117	2	19265811	19285205
Pear_Bartlett_SNP_CA_282_5059836	527788292	MDC003057.337	8	19791844	19819568
Pear_Bartlett_SNP_CA_284_5053952	527788293	MDC015063.204	14	17621445	17635316
Pear_Bartlett_SNP_CA_310_5148576	527788295	MDC010250.69	12	20712513	20738485
Pear_Bartlett_SNP_CA_314_4360082	527788297	MDC008219.440	15	41399656	41430394
Pear_Bartlett_SNP_CA_319_5117891	527788299	MDC019202.311	1	26139949	26266874
Pear_Bartlett_SNP_CA_321_5111933	527788300	MDC016777.340	4	12285274	12301724
Pear_Bartlett_SNP_CA_324_5095724	527788302	MDC012549.181	15	2466098	2492981
Pear_Bartlett_SNP_CA_330_2906964	527788304	MDC006517.413	1	28572655	28600873
Pear_Bartlett_SNP_CA_332_5072761	527788306	MDC018327.114	1	21201204	21227958
Pear_Bartlett_SNP_CA_373_5117813	527788308	MDC011601.164	3	9718717	9731279
Pear_Bartlett_SNP_CA_378_5100542	527788310	MDC003545.419	10	3566243	3578573
Pear_Bartlett_SNP_CA_384_5145031	527788312	MDC020182.277	12	6234830	6253456
Pear_Bartlett_SNP_CA_407_5070700	527788314	MDC021421.104	0	7338485	7376934
Pear_Bartlett_SNP_CA_410_5135509	527788316	MDC005763.367	11	8907657	8930527
Pear_Bartlett_SNP_CA_429_5068290	527788318	MDC013146.88	14	451245	498593
Pear_Bartlett_SNP_CA_476_5056236	527788320	MDC010583.228	8	21371095	21381910
Pear_Bartlett_SNP_CA_491_5113807	527788322	MDC011612.43	10	30043088	30064261
Pear_Bartlett_SNP_CA_543_5104876	527788324	MDC035537.16	11	4588556	4623679
Pear_Bartlett_SNP_CA_574_5122003	527788326	MDC009940.479	15	15262559	15292823
Pear_Bartlett_SNP_CA_600_5073639	527788328	MDC021369.179	8	12135713	12163802
Pear_Bartlett_SNP_CA_759_5063235	527788330	MDC029184.32	17	8062309	8091847
Pear_Bartlett_SNP_CT_1009_5115631	527788334	MDC010998.148	11	33952994	33968579
Pear_Bartlett_SNP_CT_1053_5136108	527788336	MDC002162.219	17	15327627	15338453
Pear_Bartlett_SNP_CT_155_5054185	527788338	MDC017127.194	15	28672743	28694147
Pear_Bartlett_SNP_CT_156_5064951	527788340	MDC020127.174	15	19216625	19261307
Pear_Bartlett_SNP_CT_157_5123752	527788342	MDC020461.270	17	10982519	10989056
Pear_Bartlett_SNP_CT_159_5055673	527788344	MDC014177.188	6	4638476	4657639
Pear_Bartlett_SNP_CT_160_5057610	527788346	MDC017390.161	10	27247371	27263964
Pear_Bartlett_SNP_CT_161_5067627	527788348	MDC016682.57	9	3825899	3854133
Pear_Bartlett_SNP_CT_162_5051543	527788350	MDC022062.93	7	24173612	24201061
Pear_Bartlett_SNP_CT_163_442896	527788352	MDC004542.284	2	10794380	10808678
Pear_Bartlett_SNP_CT_164_5113570	527788354	MDC000703.490	9	15916073	15932236
Pear_Bartlett_SNP_CT_165_5054950	527788356	MDC025732.25	1	24212653	24254483
Pear_Bartlett_SNP_CT_165_5122047	527788358	MDC006729.416	2	25697334	25720419
Pear_Bartlett_SNP_CT_168_5090809	527788362	MDC006138.708	14	28245866	28262119
Pear_Bartlett_SNP_CT_169_5136462	527788364	MDC012647.379	3	7086802	7118788
Pear_Bartlett_SNP_CT_171_5065103	527788366	MDC011211.212	2	31374990	31379239
Pear_Bartlett_SNP_CT_171_5073190	527788368	MDC019538.138	16	365517	376959
Pear_Bartlett_SNP_CT_172_5065261	527788369	MDC013295.244	8	3974012	4000200
Pear_Bartlett_SNP_CT_172_5123362	527788371	MDC015002.306	15	32657822	32676217
Pear_Bartlett_SNP_CT_173_5055216	527788373	MDC003623.651	4	3791370	3813372
Pear_Bartlett_SNP_CT_173_5092457	527788375	MDC006925.452	8	3534532	3583035
Pear_Bartlett_SNP_CT_175_5053476	527788377	MDC020186.419	9	23991776	24002445
Pear_Bartlett_SNP_CT_175_5134257	527788379	MDC005588.276	10	5702460	5712194
Pear_Bartlett_SNP_CT_1756_5139129	527788380
Pear_Bartlett_SNP_CT_176_5060020	527788382	MDC009195.345	8	9456379	9473852
Pear_Bartlett_SNP_CT_177_5125939	527788384	MDC011236.635	15	30473071	30487702
Pear_Bartlett_SNP_CT_177_5136405	527788386	MDC015897.277	13	2854012	2867639
Pear_Bartlett_SNP_CT_178_5074753	527788388	MDC003545.430	11	31028404	31073792
Pear_Bartlett_SNP_CT_178_5099208	527788390	MDC007479.102	8	3962319	3974907
Pear_Bartlett_SNP_CT_178_5105254	527788392	MDC025732.25	1	24212653	24254483
Pear_Bartlett_SNP_CT_179_5127426	527788394	MDC014175.175	2	22180569	22198442
Pear_Bartlett_SNP_CT_180_5102656	527788396	MDC005847.513	13	4403506	4436671
Pear_Bartlett_SNP_CT_181_5132988	527788398	MDC005983.384	9	21173721	21218806
Pear_Bartlett_SNP_CT_182_5072706	527788400	MDC010917.355	7	17471330	17483037
Pear_Bartlett_SNP_CT_182_5083254	527788402	MDC023073.23	15	42358938	42386844
Pear_Bartlett_SNP_CT_182_5092977	527788404
Pear_Bartlett_SNP_CT_182_5102412	527788406	MDC000430.299	10	13075371	13101423
Pear_Bartlett_SNP_CT_183_5110431	527788408	MDC031925.10	3	5209419	5220063
Pear_Bartlett_SNP_CT_184_2193529	527788410	MDC020416.37	12	28144676	28180618
Pear_Bartlett_SNP_CT_185_5057492	527788412	MDC003619.249	3	31489146	31554769
Pear_Bartlett_SNP_CT_186_5067261	527788414	MDC012987.416	8	11765999	11782973
Pear_Bartlett_SNP_CT_187_3401601	527788416	MDC039643.7	0	43794472	43802874
Pear_Bartlett_SNP_CT_188_5141712	527788418	MDC020082.233	3	10458841	10481159
Pear_Bartlett_SNP_CT_189_5078795	527788420	MDC006965.653	16	10038253	10045640
Pear_Bartlett_SNP_CT_191_4768727	527788422	MDC019693.236	11	24887453	24903644
Pear_Bartlett_SNP_CT_192_5080038	527788424	MDC007869.424	15	2542844	2563061
Pear_Bartlett_SNP_CT_193_5054731	527788426	MDC017055.211	16	11541091	11583946
Pear_Bartlett_SNP_CT_194_5056657	527788428	MDC007922.224	2	12513133	12529303
Pear_Bartlett_SNP_CT_195_5064193	527788430	MDC004558.159	10	29138953	29152485
Pear_Bartlett_SNP_CT_1956_5089457	527788432	MDC035616.17	11	8397440	8430163
Pear_Bartlett_SNP_CT_196_5145722	527788434	MDC012948.548	5	21864707	21894616
Pear_Bartlett_SNP_CT_197_5083470	527788436	MDC006006.120	7	23071086	23110190
Pear_Bartlett_SNP_CT_198_5063578	527788438	MDC015120.230	15	18421678	18441688
Pear_Bartlett_SNP_CT_198_5081503	527788440	MDC015687.159	17	1156125	1169868
Pear_Bartlett_SNP_CT_199_5063235	527788442	MDC029184.32	17	8062309	8091847
Pear_Bartlett_SNP_CT_200_5149618	527788444	MDC019202.311	1	26139949	26266874
Pear_Bartlett_SNP_CT_201_5095338	527788446	MDC001409.182	15	11152269	11175456
Pear_Bartlett_SNP_CT_201_5137645	527788448	MDC022612.120	15	1023122	1032529
Pear_Bartlett_SNP_CT_202_4045872	527788450	MDC015927.144	13	2781751	2804391
Pear_Bartlett_SNP_CT_202_5052803	527788452	MDC000851.368	14	27325637	27335118
Pear_Bartlett_SNP_CT_202_864153	527788453	MDC011128.140	1	29257358	29280173
Pear_Bartlett_SNP_CT_203_5122379	527788455	MDC029054.23	12	3397209	3417931
Pear_Bartlett_SNP_CT_203_5139511	527788457	MDC031154.5	3	15933104	15945816
Pear_Bartlett_SNP_CT_204_5099464	527788459	MDC003623.656	10	15516298	15555177
Pear_Bartlett_SNP_CT_205_1601447	527788461	MDC009862.303	15	1209535	1223807
Pear_Bartlett_SNP_CT_205_5060449	527788463	MDC000346.322	9	10197631	10209823
Pear_Bartlett_SNP_CT_205_5067098	527788465	MDC013969.331	8	12448444	12472803
Pear_Bartlett_SNP_CT_205_5106417	527788467	MDC021754.181	9	15449827	15480589
Pear_Bartlett_SNP_CT_205_5134742	527788469	MDC015345.51	10	25482306	25509511
Pear_Bartlett_SNP_CT_207_5067291	527788471	MDC010039.145	2	17898618	17909547
Pear_Bartlett_SNP_CT_207_5081605	527788473	MDC007862.188	3	3170399	3192122
Pear_Bartlett_SNP_CT_207_5119595	527788475	MDC016134.91	1	10813266	10828135
Pear_Bartlett_SNP_CT_208_5054632	527788477	MDC010753.195	3	11034788	11052623
Pear_Bartlett_SNP_CT_208_5099382	527788479	MDC013063.176	16	4332011	4346824
Pear_Bartlett_SNP_CT_209_5051098	527788481
Pear_Bartlett_SNP_CT_210_5084403	527788483	MDC003266.637	10	27192999	27195294
Pear_Bartlett_SNP_CT_211_5088062	527788485	MDC020750.59	2	34331609	34344762
Pear_Bartlett_SNP_CT_211_5104133	527788487	MDC013153.154	0	71769595	71777855
Pear_Bartlett_SNP_CT_211_5148850	527788489	MDC013427.515	1	20981588	21006041
Pear_Bartlett_SNP_CT_212_5075267	527788491	MDC015759.152	11	11489737	11499619
Pear_Bartlett_SNP_CT_212_5075383	527788492	MDC007283.917	14	13393231	13407055
Pear_Bartlett_SNP_CT_213_5124603	527788494	MDC010701.228	15	7720288	7729961
Pear_Bartlett_SNP_CT_213_786964	527788496	MDC009273.72	1	14682628	14712643
Pear_Bartlett_SNP_CT_214_3398690	527788498	MDC020298.292	12	1269370	1307961
Pear_Bartlett_SNP_CT_214_5068425	527788500	MDC007223.300	10	19740828	19807025
Pear_Bartlett_SNP_CT_215_5149966	527788502	MDC022624.120	15	19581957	19595692
Pear_Bartlett_SNP_CT_217_5053245	527788504	MDC022454.244	15	7708826	7720797
Pear_Bartlett_SNP_CT_217_5134573	527788506	MDC014066.311	15	11702178	11713989
Pear_Bartlett_SNP_CT_220_5102531	527788508	MDC005783.528	3	8324018	8340961
Pear_Bartlett_SNP_CT_220_5103922	527788510	MDC009845.225	10	27619409	27639745
Pear_Bartlett_SNP_CT_222_5091338	527788512	MDC015945.254	13	9795321	9816094
Pear_Bartlett_SNP_CT_224_5142514	527788514	MDC012694.301	10	27238777	27255449
Pear_Bartlett_SNP_CT_225_5141985	527788516	MDC004367.128	7	25852736	25867148
Pear_Bartlett_SNP_CT_226_5071830	527788518	MDC009706.408	2	4165762	4182860
Pear_Bartlett_SNP_CT_228_5070895	527788520	MDC001175.359	6	16952573	16993439
Pear_Bartlett_SNP_CT_228_5141249	527788522	MDC003311.315	10	28956793	28969643
Pear_Bartlett_SNP_CT_229_5136323	527788524	MDC017203.93	8	7784700	7852394
Pear_Bartlett_SNP_CT_230_5077838	527788525	MDC022846.152	5	4336936	4350330
Pear_Bartlett_SNP_CT_231_3037523	527788527	MDC004576.580	11	34711342	34742291
Pear_Bartlett_SNP_CT_231_5093191	527788529	MDC023032.62	7	24763083	24809688
Pear_Bartlett_SNP_CT_232_3193584	527788531	MDC011497.311	8	13774108	13785968
Pear_Bartlett_SNP_CT_232_5069871	527788533	MDC009423.559	10	19548503	19552087
Pear_Bartlett_SNP_CT_232_5104811	527788535	MDC017275.206	9	19981752	20010674
Pear_Bartlett_SNP_CT_232_5138986	527788537	MDC004282.242	2	4158678	4178707
Pear_Bartlett_SNP_CT_233_5075130	527788539	MDC000030.240	9	2818576	2834458
Pear_Bartlett_SNP_CT_233_5111868	527788541	MDC010825.183	11	5138803	5199509
Pear_Bartlett_SNP_CT_234_5105104	527788542	MDC015138.143	12	16805258	16818330
Pear_Bartlett_SNP_CT_235_5105145	527788544	MDC004619.405	11	31245878	31273288
Pear_Bartlett_SNP_CT_236_5122566	527788546	MDC017411.279	8	28791402	28815018
Pear_Bartlett_SNP_CT_237_5148026	527788548	MDC004157.606	8	8907411	8916999
Pear_Bartlett_SNP_CT_240_5123876	527788549	MDC013831.112	13	12133737	12166777
Pear_Bartlett_SNP_CT_243_5083588	527788551	MDC011402.318	15	11175457	11189634
Pear_Bartlett_SNP_CT_243_5117322	527788553	MDC022796.176	8	12740146	12753840
Pear_Bartlett_SNP_CT_244_5052421	527788555	MDC022104.60	15	24476313	24487002
Pear_Bartlett_SNP_CT_246_5079408	527788557	MDC008790.188	4	2169099	2191453
Pear_Bartlett_SNP_CT_247_5144190	527788558	MDC012901.372	6	15568659	15579883
Pear_Bartlett_SNP_CT_249_5050914	527788560	MDC006277.241	0	14114551	14131852
Pear_Bartlett_SNP_CT_250_5085312	527788562	MDC012987.400	15	1507319	1529224
Pear_Bartlett_SNP_CT_251_5087097	527788564	MDC004313.535	4	2733594	2739960
Pear_Bartlett_SNP_CT_251_5138578	527788566	MDC019750.324	16	1927078	1934322
Pear_Bartlett_SNP_CT_253_5133249	527788568	MDC000552.142	15	11642294	11666025
Pear_Bartlett_SNP_CT_253_5149713	527788570	MDC020470.187	16	9899678	9905991
Pear_Bartlett_SNP_CT_256_5147806	527788572	MDC003170.451	10	11161702	11180510
Pear_Bartlett_SNP_CT_257_4208503	527788574	MDC015841.261	5	2194443	2225014
Pear_Bartlett_SNP_CT_259_1752419	527788576	MDC006820.196	15	43114122	43125838
Pear_Bartlett_SNP_CT_259_5058646	527788578	MDC005269.276	9	978504	1003126
Pear_Bartlett_SNP_CT_259_5067860	527788579	MDC000893.308	6	18906343	18925332
Pear_Bartlett_SNP_CT_2592_5146886	527788581	MDC017641.109	17	9012593	9041168
Pear_Bartlett_SNP_CT_262_5061987	527788583	MDC015052.87	6	23585983	23603884
Pear_Bartlett_SNP_CT_263_5068003	527788585	MDC018131.78	16	6967613	7085065
Pear_Bartlett_SNP_CT_263_5084600	527788587	MDC016112.100	14	29011571	29059019
Pear_Bartlett_SNP_CT_264_5072468	527788589	MDC017428.71	16	1944389	1977948
Pear_Bartlett_SNP_CT_265_5088139	527788591	MDC017162.162	11	6368248	6376794
Pear_Bartlett_SNP_CT_265_5149809	527788593	MDC017456.160	13	4722995	4801929
Pear_Bartlett_SNP_CT_270_5067599	527788595	MDC009274.258	10	10262346	10277499
Pear_Bartlett_SNP_CT_270_5148685	527788597	MDC015718.173	6	23680682	23706079
Pear_Bartlett_SNP_CT_272_5090956	527788599	MDC016339.124	2	10550792	10571531
Pear_Bartlett_SNP_CT_273_5140877	527788601	MDC021292.208	4	14887118	14918383
Pear_Bartlett_SNP_CT_274_2396551	527788603	MDC002017.212	1	21447856	21466133
Pear_Bartlett_SNP_CT_274_5118081	527788604	MDC015968.208	13	3656038	3669819
Pear_Bartlett_SNP_CT_276_5124551	527788606	MDC012990.216	3	25047129	25096592
Pear_Bartlett_SNP_CT_277_1768901	527788608	MDC010079.245	3	6947647	6958782
Pear_Bartlett_SNP_CT_277_5070232	527788610	MDC007500.269	6	15684461	15696844
Pear_Bartlett_SNP_CT_281_5063651	527788612	MDC007651.256	15	5949500	6023393
Pear_Bartlett_SNP_CT_288_5111711	527788614	MDC016026.76	5	13018836	13046704
Pear_Bartlett_SNP_CT_290_5055050	527788616	MDC019095.63	10	9317983	9344828
Pear_Bartlett_SNP_CT_291_5073465	527788618	MDC008895.256	10	22070616	22124873
Pear_Bartlett_SNP_CT_291_5133062	527788620	MDC009814.418	12	30232400	30260769
Pear_Bartlett_SNP_CT_293_5136998	527788622	MDC015883.166	8	17095810	17101788
Pear_Bartlett_SNP_CT_295_5081903	527788624	MDC026955.38	7	19062818	19069739
Pear_Bartlett_SNP_CT_297_5070555	527788626	MDC013258.236	13	29243488	29273272
Pear_Bartlett_SNP_CT_297_5102460	527788627	MDC012049.378	13	14518545	14538765
Pear_Bartlett_SNP_CT_298_5123080	527788628	MDC011390.343	10	24797919	24810361
Pear_Bartlett_SNP_CT_300_5091079	527788630	MDC011373.251	5	20982167	21017043
Pear_Bartlett_SNP_CT_303_5115114	527788631	MDC012711.365	17	20221955	20226974
Pear_Bartlett_SNP_CT_307_5107007	527788633	MDC010318.93	13	34375823	34384786
Pear_Bartlett_SNP_CT_310_5129987	527788635	MDC004538.449	15	38400518	38432565
Pear_Bartlett_SNP_CT_312_160635	527788637	MDC012659.463	2	28881996	28909987
Pear_Bartlett_SNP_CT_312_5078913	527788638	MDC002070.726	12	24422409	24435219
Pear_Bartlett_SNP_CT_316_897321	527788640	MDC017768.324	8	7690531	7705153
Pear_Bartlett_SNP_CT_324_5146844	527788641	MDC022068.218	17	18116755	18125092
Pear_Bartlett_SNP_CT_330_5133598	527788643	MDC008275.176	13	6289533	6334340
Pear_Bartlett_SNP_CT_333_1257411	527788645	MDC011873.178	5	13783787	13812559
Pear_Bartlett_SNP_CT_334_5095258	527788646	MDC017597.324	0	23829107	23835392
Pear_Bartlett_SNP_CT_334_5110260	527788648	MDC011730.225	15	21676452	21694879
Pear_Bartlett_SNP_CT_335_5079486	527788650	MDC022588.206	14	19645325	19677826
Pear_Bartlett_SNP_CT_340_5095730	527788652	MDC016527.227	3	25434175	25479866
Pear_Bartlett_SNP_CT_346_5062240	527788654	MDC002411.325	2	7681776	7699072
Pear_Bartlett_SNP_CT_350_5063780	527788656	MDC022395.221	5	52477	99026
Pear_Bartlett_SNP_CT_350_5079983	527788657	MDC009141.342	14	13235039	13283582
Pear_Bartlett_SNP_CT_352_5076712	527788659	MDC037826.18	7	24504918	24562552
Pear_Bartlett_SNP_CT_352_5129084	527788661	MDC007223.300	10	19740828	19807025
Pear_Bartlett_SNP_CT_353_374989	527788663	MDC006374.927	13	548610	582141
Pear_Bartlett_SNP_CT_354_5056857	527788665	MDC006711.476	8	6131680	6141355
Pear_Bartlett_SNP_CT_355_5086900	527788667	MDC021025.99	1	7667365	7677778
Pear_Bartlett_SNP_CT_356_5108006	527788669	MDC005752.143	16	8097269	8134214
Pear_Bartlett_SNP_CT_357_5147357	527788671	MDC022295.98	1	26350754	26390274
Pear_Bartlett_SNP_CT_361_5098064	527788673	MDC020492.176	11	31308349	31336048
Pear_Bartlett_SNP_CT_366_5122576	527788675	MDC027014.26	12	11301838	11327517
Pear_Bartlett_SNP_CT_367_5094428	527788676	MDC004528.323	6	5422043	5452249
Pear_Bartlett_SNP_CT_369_5076075	527788678	MDC006910.428	9	31398865	31408128
Pear_Bartlett_SNP_CT_370_5057021	527788680	MDC002924.247	17	4206390	4233058
Pear_Bartlett_SNP_CT_374_5143345	527788682	MDC000028.163	15	7308469	7323766
Pear_Bartlett_SNP_CT_381_5138036	527788684	MDC002548.156	7	24694423	24763082
Pear_Bartlett_SNP_CT_389_5053223	527788686	MDC004009.559	6	23066311	23109010
Pear_Bartlett_SNP_CT_390_5131194	527788687	MDC003914.816	15	26698093	26707767
Pear_Bartlett_SNP_CT_391_5139167	527788689	MDC015780.141	14	9072369	9098071
Pear_Bartlett_SNP_CT_393_5147070	527788691	MDC010648.242	8	4580708	4607539
Pear_Bartlett_SNP_CT_395_5069216	527788693	MDC002523.547	10	32587852	32605450
Pear_Bartlett_SNP_CT_399_5082088	527788695	MDC010989.276	15	7272310	7308468
Pear_Bartlett_SNP_CT_400_5113978	527788696	MDC010287.206	7	9408011	9419313
Pear_Bartlett_SNP_CT_400_755976	527788698	MDC015105.87	13	3680372	3685825
Pear_Bartlett_SNP_CT_401_5133492	527788700	MDC019748.160	11	12004049	12031539
Pear_Bartlett_SNP_CT_405_5098660	527788702	MDC015298.78	9	7668037	7683142
Pear_Bartlett_SNP_CT_408_5107682	527788704	MDC019585.198	13	5608754	5651079
Pear_Bartlett_SNP_CT_408_5138334	527788706	MDC021978.296	0	7883471	7893105
Pear_Bartlett_SNP_CT_410_5137166	527788707	MDC013375.87	15	12440330	12471403
Pear_Bartlett_SNP_CT_418_5139542	527788709	MDC004016.797	5	23192008	23202194
Pear_Bartlett_SNP_CT_421_5060861	527788711	MDC020814.466	0	11234397	11247951
Pear_Bartlett_SNP_CT_423_5093752	527788713	MDC008868.375	7	5967073	5985394
Pear_Bartlett_SNP_CT_427_5139237	527788715	MDC030420.8	3	26220516	26250837
Pear_Bartlett_SNP_CT_439_5104740	527788717	MDC004164.133	2	29835944	29854522
Pear_Bartlett_SNP_CT_443_5143533	527788719	MDC017007.232	15	26706665	26717497
Pear_Bartlett_SNP_CT_445_5124203	527788720	MDC008668.328	11	30330948	30367778
Pear_Bartlett_SNP_CT_450_5099657	527788721
Pear_Bartlett_SNP_CT_453_5146362	527788723	MDC006184.101	12	27684414	27700896
Pear_Bartlett_SNP_CT_454_5147082	527788725	MDC010103.172	2	7560007	7583630
Pear_Bartlett_SNP_CT_461_5136848	527788727	MDC016621.372	5	487506	519057
Pear_Bartlett_SNP_CT_462_5058048	527788728	MDC003788.288	13	12473216	12506184
Pear_Bartlett_SNP_CT_472_5060243	527788730	MDC006076.113	15	234681	264726
Pear_Bartlett_SNP_CT_473_5084529	527788732	MDC013608.365	3	9842148	9853897
Pear_Bartlett_SNP_CT_476_5115114	527788734	MDC019021.355	6	1357297	1364315
Pear_Bartlett_SNP_CT_483_5139033	527788735	MDC013048.313	17	7843056	7862073
Pear_Bartlett_SNP_CT_484_5102158	527788737	MDC012273.471	2	27567972	27579754
Pear_Bartlett_SNP_CT_487_5058353	527788739	MDC018913.73	16	1053687	1075785
Pear_Bartlett_SNP_CT_488_5063983	527788741	MDC006297.354	8	11429093	11453964
Pear_Bartlett_SNP_CT_492_5135843	527788745	MDC016961.215	13	7295330	7313112
Pear_Bartlett_SNP_CT_508_5150313	527788746	MDC017887.244	1	7222099	7243389
Pear_Bartlett_SNP_CT_517_5108247	527788748	MDC007533.250	12	19314266	19327119
Pear_Bartlett_SNP_CT_519_5116509	527788750	MDC021539.194	17	20043658	20058389
Pear_Bartlett_SNP_CT_525_5060402	527788752	MDC021376.132	12	23388363	23398826
Pear_Bartlett_SNP_CT_537_5089428	527788754	MDC021933.211	5	468200	482376
Pear_Bartlett_SNP_CT_550_5110077	527788755	MDC005738.229	13	10703478	10725373
Pear_Bartlett_SNP_CT_583_5063566	527788759	MDC021031.96	2	4409827	4418484
Pear_Bartlett_SNP_CT_585_5120966	527788761	MDC023011.66	13	30477722	30540705
Pear_Bartlett_SNP_CT_605_5072112	527788762	MDC010634.151	1	17592341	17622120
Pear_Bartlett_SNP_CT_623_3845936	527788764	MDC015504.176	7	4107508	4131867
Pear_Bartlett_SNP_CT_626_5084186	527788766	MDC009490.561	12	17687312	17705130
Pear_Bartlett_SNP_CT_630_5136475	527788768	MDC005357.463	6	9831882	9838052
Pear_Bartlett_SNP_CT_659_5066119	527788770	MDC002851.451	9	32429361	32450342
Pear_Bartlett_SNP_CT_662_5057859	527788772	MDC019777.147	0	35866197	35904672
Pear_Bartlett_SNP_CT_664_5126986	527788774	MDC015828.56	9	32940298	32980503
Pear_Bartlett_SNP_CT_756_5135037	527788776	MDC021672.40	6	13780410	13785494
Pear_Bartlett_SNP_CT_758_5057796	527788778	MDC004971.319	12	1589230	1631455
Pear_Bartlett_SNP_CT_762_5115143	527788780	MDC014060.237	14	26020826	26034528
Pear_Bartlett_SNP_CT_908_5072349	527788781	MDC000468.155	16	4185338	4204655
Pear_Bartlett_SNP_CT_925_5122172	527788783	MDC030030.9	5	21409743	21436439
Pear_Bartlett_SNP_CT_935_5147542	527788785	MDC002552.263	13	1133254	1172373
Pear_Bartlett_SNP_GA_1041_5127672	527788787	MDC000317.338	10	884657	890623
Pear_Bartlett_SNP_GA_153_5149207	527788789	MDC015221.109	4	3752209	3757257
Pear_Bartlett_SNP_GA_154_5103263	527788791	MDC004425.303	6	15157495	15181242
Pear_Bartlett_SNP_GA_156_5070682	527788793	MDC002901.275	5	14358799	14381965
Pear_Bartlett_SNP_GA_156_5117824	527788794	MDC018612.175	17	15583493	15654616
Pear_Bartlett_SNP_GA_157_5134232	527788796	MDC017336.123	14	8046599	8061513
Pear_Bartlett_SNP_GA_158_5099256	527788798	MDC004266.140	1	11314637	11368728
Pear_Bartlett_SNP_GA_159_5107328	527788800	MDC013442.401	16	10767880	10787462
Pear_Bartlett_SNP_GA_161_5125109	527788802	MDC013556.567	16	14636618	14647300
Pear_Bartlett_SNP_GA_163_3474188	527788806	MDC018472.392	17	19101248	19116911
Pear_Bartlett_SNP_GA_164_5055930	527788808	MDC012777.349	4	18708927	18723191
Pear_Bartlett_SNP_GA_164_94924	527788810	MDC012623.194	7	20840110	20895531
Pear_Bartlett_SNP_GA_165_5051922	527788812	MDC013737.149	10	24372194	24446195
Pear_Bartlett_SNP_GA_165_5141767	527788814	MDC007434.174	17	850252	881589
Pear_Bartlett_SNP_GA_171_5094481	527788817	MDC016737.170	13	23450443	23508366
Pear_Bartlett_SNP_GA_172_5077238	527788819	MDC008586.420	5	27206892	27227384
Pear_Bartlett_SNP_GA_172_5089090	527788821	MDC020665.117	9	1030507	1052503
Pear_Bartlett_SNP_GA_172_5134967	527788823	MDC004788.374	4	12336164	12340264
Pear_Bartlett_SNP_GA_173_2128681	527788824
Pear_Bartlett_SNP_GA_173_5144437	527788826	MDC015239.225	9	1868880	1883239
Pear_Bartlett_SNP_GA_173_5148102	527788828	MDC016884.80	11	4489368	4518100
Pear_Bartlett_SNP_GA_174_5128161	527788830	MDC016733.262	7	1743273	1747171
Pear_Bartlett_SNP_GA_175_5111654	527788832	MDC005450.340	0	18758686	18776767
Pear_Bartlett_SNP_GA_176_5121994	527788834	MDC012769.361	5	776523	817934
Pear_Bartlett_SNP_GA_177_3220486	527788835	MDC016551.313	15	45859378	45884052
Pear_Bartlett_SNP_GA_177_5083246	527788837	MDC008000.234	16	6559916	6568872
Pear_Bartlett_SNP_GA_178_5097209	527788839	MDC005739.403	12	11202003	11214445
Pear_Bartlett_SNP_GA_178_5113621	527788841	MDC002833.147	11	16637631	16675017
Pear_Bartlett_SNP_GA_179_5107832	527788843	MDC008540.289	2	36135711	36149156
Pear_Bartlett_SNP_GA_181_5126799	527788845	MDC014109.159	16	9638670	9644802
Pear_Bartlett_SNP_GA_183_2091173	527788847	MDC003003.666	8	14739872	14746941
Pear_Bartlett_SNP_GA_183_5147488	527788849	MDC017552.306	8	4017211	4028586
Pear_Bartlett_SNP_GA_187_5128689	527788851	MDC006635.212	1	29118480	29156277
Pear_Bartlett_SNP_GA_188_5075438	527788853	MDC015468.383	7	24012471	24033172
Pear_Bartlett_SNP_GA_188_5138332	527788854	MDC009231.277	2	33566050	33598507
Pear_Bartlett_SNP_GA_189_5145977	527788855	MDC006060.227	4	17812127	17828466
Pear_Bartlett_SNP_GA_190_4448591	527788857	MDC022579.58	11	9351136	9354225
Pear_Bartlett_SNP_GA_191_5068953	527788860	MDC018131.78	16	6967613	7085065
Pear_Bartlett_SNP_GA_192_5068090	527788862	MDC005783.542	15	22300888	22340330
Pear_Bartlett_SNP_GA_192_5089256	527788864	MDC008567.371	17	1961291	1976610
Pear_Bartlett_SNP_GA_192_5096073	527788866	MDC017580.221	17	9250935	9262997
Pear_Bartlett_SNP_GA_192_5102460	527788868	MDC012049.378	13	14518545	14538765
Pear_Bartlett_SNP_GA_192_5135732	527788870	MDC015073.212	7	9323907	9365058
Pear_Bartlett_SNP_GA_193_5146399	527788872	MDC008031.166	10	28213187	28241362
Pear_Bartlett_SNP_GA_193_5147297	527788874	MDC003281.59	15	20526869	20555790
Pear_Bartlett_SNP_GA_198_5089897	527788877	MDC002149.743	5	25788582	25796859
Pear_Bartlett_SNP_GA_198_5137066	527788879	MDC018698.258	7	12073127	12083581
Pear_Bartlett_SNP_GA_202_5076455	527788880	MDC004615.359	0	13269157	13284304
Pear_Bartlett_SNP_GA_202_5087328	527788882	MDC009968.301	12	26998740	27048218
Pear_Bartlett_SNP_GA_206_5054485	527788884	MDC015558.186	8	17785023	17810821
Pear_Bartlett_SNP_GA_207_5068923	527788886	MDC004114.230	5	20514477	20532241
Pear_Bartlett_SNP_GA_207_5108076	527788888	MDC016201.176	7	10077983	10093437
Pear_Bartlett_SNP_GA_207_5145850	527788890	MDC003590.431	14	10183268	10213459
Pear_Bartlett_SNP_GA_208_5107328	527788891	MDC012384.247	16	10753008	10771737
Pear_Bartlett_SNP_GA_210_5126617	527788893	MDC014214.260	13	30104711	30132798
Pear_Bartlett_SNP_GA_210_5149690	527788894	MDC018335.127	1	20612666	20620689
Pear_Bartlett_SNP_GA_212_5114860	527788898	MDC017906.52	16	6836184	6866907
Pear_Bartlett_SNP_GA_212_5132657	527788900	MDC005427.496	13	7869104	7901689
Pear_Bartlett_SNP_GA_216_5121477	527788901
Pear_Bartlett_SNP_GA_216_5125448	527788903	MDC017012.71	12	27271613	27320562
Pear_Bartlett_SNP_GA_2165_5123908	527788905	MDC005744.263	9	30834366	30841968
Pear_Bartlett_SNP_GA_217_5075885	527788907	MDC001635.618	15	15970970	16045243
Pear_Bartlett_SNP_GA_217_5116332	527788909	MDC005244.618	5	29106224	29154879
Pear_Bartlett_SNP_GA_218_5066386	527788911	MDC008306.275	2	30943347	30988128
Pear_Bartlett_SNP_GA_218_5143590	527788912	MDC002642.297	5	6478162	6497956
Pear_Bartlett_SNP_GA_219_5072019	527788914	MDC016913.157	14	4292384	4319438
Pear_Bartlett_SNP_GA_219_5097720	527788915	MDC015627.214	1	9996332	10007267
Pear_Bartlett_SNP_GA_219_5119348	527788917	MDC011665.419	8	8917924	8939702
Pear_Bartlett_SNP_GA_220_5070475	527788919	MDC020682.220	2	3957081	3962919
Pear_Bartlett_SNP_GA_220_5088376	527788920	MDC015186.72	17	3843675	3867642
Pear_Bartlett_SNP_GA_221_5067150	527788922	MDC013824.133	14	27079424	27105601
Pear_Bartlett_SNP_GA_221_5099806	527788924	MDC029054.23	12	3397209	3417931
Pear_Bartlett_SNP_GA_221_5130151	527788926	MDC008939.311	3	8967852	8989606
Pear_Bartlett_SNP_GA_222_5062594	527788928	MDC007016.131	5	22554550	22567796
Pear_Bartlett_SNP_GA_222_5102116	527788930	MDC005392.241	11	33992235	33998563
Pear_Bartlett_SNP_GA_225_2484284	527788932	MDC020876.100	12	23727135	23751326
Pear_Bartlett_SNP_GA_226_5126052	527788933	MDC009810.274	8	2902867	2911253
Pear_Bartlett_SNP_GA_227_5142495	527788935	MDC005483.475	6	17677177	17693404
Pear_Bartlett_SNP_GA_228_5056577	527788937	MDC005833.274	13	17968748	17988708
Pear_Bartlett_SNP_GA_230_5108493	527788940	MDC004514.235	3	15730354	15805392
Pear_Bartlett_SNP_GA_231_4731467	527788942	MDC004164.133	2	29835944	29854522
Pear_Bartlett_SNP_GA_231_5053509	527788944	MDC002563.448	12	2701991	2721826
Pear_Bartlett_SNP_GA_231_5064122	527788946	MDC010246.430	17	8454620	8479993
Pear_Bartlett_SNP_GA_231_5129289	527788948	MDC040926.9	11	15986740	16001180
Pear_Bartlett_SNP_GA_233_4617782	527788950	MDC010304.257	11	34527358	34578065
Pear_Bartlett_SNP_GA_235_5088276	527788952	MDC021934.128	14	28342538	28361846
Pear_Bartlett_SNP_GA_238_5051645	527788954	MDC008849.307	10	18824774	18856799
Pear_Bartlett_SNP_GA_240_5143407	527788959	MDC014069.193	10	32942257	32978499
Pear_Bartlett_SNP_GA_241_5073390	527788961	MDC011503.301	12	30113911	30137444
Pear_Bartlett_SNP_GA_241_5126091	527788963	MDC017012.71	12	27271613	27320562
Pear_Bartlett_SNP_GA_247_5118604	527788968	MDC022185.237	0	10405314	10465091
Pear_Bartlett_SNP_GA_253_5069020	527788970	MDC014158.171	11	107383	141911
Pear_Bartlett_SNP_GA_253_5095476	527788972	MDC016697.220	10	1902627	1913044
Pear_Bartlett_SNP_GA_253_5108799	527788974	MDC012877.264	9	12968100	12983295
Pear_Bartlett_SNP_GA_255_5108228	527788976	MDC002350.211	8	26689338	26705716
Pear_Bartlett_SNP_GA_256_2577474	527788978	MDC009091.425	14	968993	985928
Pear_Bartlett_SNP_GA_257_4381759	527788980	MDC022907.481	0	13287512	13310101
Pear_Bartlett_SNP_GA_257_5102886	527788982	MDC002513.207	4	22868543	22879222
Pear_Bartlett_SNP_GA_257_5147895	527788984	MDC009095.319	10	10163763	10195117
Pear_Bartlett_SNP_GA_259_5108052	527788987	MDC000739.241	12	17802227	17835147
Pear_Bartlett_SNP_GA_262_5095181	527788989	MDC017456.160	13	4722995	4801929
Pear_Bartlett_SNP_GA_263_5076894	527788991	MDC006212.350	7	4971598	5009647
Pear_Bartlett_SNP_GA_266_3661721	527788995	MDC007078.486	12	265040	291640
Pear_Bartlett_SNP_GA_266_5090760	527788997	MDC015388.351	6	641097	654063
Pear_Bartlett_SNP_GA_266_5146066	527788999	MDC009872.264	11	30629398	30665098
Pear_Bartlett_SNP_GA_267_5087866	527789001	MDC010543.483	0	35988461	36012640
Pear_Bartlett_SNP_GA_267_5118271	527789003	MDC020055.278	13	3042577	3075515
Pear_Bartlett_SNP_GA_269_5084010	527789005	MDC020657.154	11	17860742	17863708
Pear_Bartlett_SNP_GA_270_5097337	527789007	MDC009650.75	8	6258023	6270044
Pear_Bartlett_SNP_GA_270_5120412	527789008	MDC017874.280	4	18537456	18587538
Pear_Bartlett_SNP_GA_271_5060645	527789010	MDC017035.465	8	25846677	25875016
Pear_Bartlett_SNP_GA_272_5115109	527789012	MDC015352.236	1	7386719	7389978
Pear_Bartlett_SNP_GA_2730_5106012	527789015	MDC012544.141	1	1100913	1141388
Pear_Bartlett_SNP_GA_275_5072117	527789017	MDC003270.450	3	18572144	18589835
Pear_Bartlett_SNP_GA_275_5097062	527789019	MDC018541.262	7	4235649	4257624
Pear_Bartlett_SNP_GA_279_5094846	527789021	MDC022880.59	15	8101042	8124107
Pear_Bartlett_SNP_GA_282_5123225	527789023	MDC017117.184	15	10329507	10344543
Pear_Bartlett_SNP_GA_283_5101708	527789025	MDC013336.182	10	27867300	27886582
Pear_Bartlett_SNP_GA_283_5110929	527789027	MDC017097.140	17	5866892	5887185
Pear_Bartlett_SNP_GA_284_5094125	527789028	MDC010594.74	7	17528902	17568329
Pear_Bartlett_SNP_GA_291_5084819	527789030	MDC021131.69	9	11164163	11173087
Pear_Bartlett_SNP_GA_294_208364	527789032	MDC010598.335	1	12547402	12559351
Pear_Bartlett_SNP_GA_297_5061849	527789034	MDC012769.361	5	776523	817934
Pear_Bartlett_SNP_GA_297_5082682	527789035	MDC015165.58	15	8135657	8167942
Pear_Bartlett_SNP_GA_298_5078744	527789037	MDC003358.89	17	23278597	23286767
Pear_Bartlett_SNP_GA_299_2728028	527789039	MDC001593.313	1	7566875	7628458
Pear_Bartlett_SNP_GA_303_5112755	527789041	MDC043051.6	8	13370521	13382166
Pear_Bartlett_SNP_GA_305_5056460	527789043	MDC000404.438	10	9154155	9166752
Pear_Bartlett_SNP_GA_305_5088254	527789045	MDC034515.2	1	26102428	26109223
Pear_Bartlett_SNP_GA_309_5092259	527789046	MDC011748.231	2	15702311	15711034
Pear_Bartlett_SNP_GA_310_5108215	527789048	MDC010707.221	4	3125712	3170945
Pear_Bartlett_SNP_GA_313_5104924	527789050	MDC022824.308	12	13110452	13120757
Pear_Bartlett_SNP_GA_316_5054269	527789051	MDC007360.63	8	1203299	1218753
Pear_Bartlett_SNP_GA_316_5118246	527789054	MDC012348.290	8	5406594	5419399
Pear_Bartlett_SNP_GA_319_5094141	527789056	MDC000706.499	11	11022229	11041039
Pear_Bartlett_SNP_GA_320_5084696	527789057	MDC015925.99	0	13916705	13921977
Pear_Bartlett_SNP_GA_323_5081333	527789060	MDC018827.582	9	1387582	1395685
Pear_Bartlett_SNP_GA_327_5115185	527789062	MDC012762.456	0	30497388	30512304
Pear_Bartlett_SNP_GA_328_5142075	527789064	MDC004709.214	6	4884444	4912195
Pear_Bartlett_SNP_GA_330_2972085	527789067	MDC011727.162	12	30225372	30252352
Pear_Bartlett_SNP_GA_331_5106698	527789069	MDC015120.230	15	18421678	18441688
Pear_Bartlett_SNP_GA_336_5117651	527789071	MDC007315.261	14	485938	540262
Pear_Bartlett_SNP_GA_337_5080023	527789073	MDC008683.174	5	5896663	5927756
Pear_Bartlett_SNP_GA_337_5100683	527789075	MDC030146.5	14	12272106	12296041
Pear_Bartlett_SNP_GA_342_4012681	527789077	MDC013233.431	5	1489478	1519064
Pear_Bartlett_SNP_GA_344_5112579	527789079	MDC010957.483	2	34814522	34822464
Pear_Bartlett_SNP_GA_346_5110457	527789084	MDC020044.225	6	17393450	17463730
Pear_Bartlett_SNP_GA_346_5143603	527789085	MDC004025.432	12	10069135	10107706
Pear_Bartlett_SNP_GA_356_5128960	527789087	MDC017041.297	14	1953525	1964956
Pear_Bartlett_SNP_GA_357_5060273	527789089	MDC019455.112	16	1879486	1886525
Pear_Bartlett_SNP_GA_367_5142130	527789090	MDC020872.137	14	29068070	29087145
Pear_Bartlett_SNP_GA_369_2361192	527789092	MDC015719.248	11	25863491	25869014
Pear_Bartlett_SNP_GA_371_5056574	527789094	MDC017297.73	3	27177000	27210339
Pear_Bartlett_SNP_GA_376_5113229	527789096	MDC015084.378	17	10615778	10621956
Pear_Bartlett_SNP_GA_381_5081434	527789098	MDC007953.177	11	33926023	33944870
Pear_Bartlett_SNP_GA_382_3657329	527789100	MDC010494.128	7	26144598	26182603
Pear_Bartlett_SNP_GA_382_5134520	527789102	MDC017323.230	0	79588365	79593677
Pear_Bartlett_SNP_GA_386_5149123	527789105	MDC015808.249	10	24641746	24654426
Pear_Bartlett_SNP_GA_388_5135522	527789107	MDC009958.136	17	3403869	3422281
Pear_Bartlett_SNP_GA_389_5110560	527789109	MDC010156.161	12	28560597	28562512
Pear_Bartlett_SNP_GA_392_5133474	527789111	MDC023674.27	13	10427357	10452700
Pear_Bartlett_SNP_GA_393_5103658	527789113	MDC007908.251	17	17964691	17987084
Pear_Bartlett_SNP_GA_395_5145617	527789115	MDC017941.206	4	14412658	14440353
Pear_Bartlett_SNP_GA_396_5095709	527789117	MDC010464.167	2	28571588	28583013
Pear_Bartlett_SNP_GA_397_5084549	527789119	MDC020143.45	10	1354895	1426283
Pear_Bartlett_SNP_GA_400_5129618	527789121	MDC002741.389	10	32885130	32931214
Pear_Bartlett_SNP_GA_401_5064434	527789123	MDC002693.132	7	6491644	6496794
Pear_Bartlett_SNP_GA_402_5106042	527789125	MDC013688.277	10	3129007	3159098
Pear_Bartlett_SNP_GA_404_5098606	527789127	MDC020600.365	4	14867992	14904995
Pear_Bartlett_SNP_GA_416_3606	527789129	MDC001073.482	15	32638250	32650371
Pear_Bartlett_SNP_GA_424_5129977	527789131	MDC009974.164	13	5399948	5445507
Pear_Bartlett_SNP_GA_426_2585002	527789133	MDC006733.58	16	10003236	10007096
Pear_Bartlett_SNP_GA_429_5085002	527789135	MDC021750.166	11	11004470	11010104
Pear_Bartlett_SNP_GA_435_5119739	527789137	MDC009882.134	12	118105	130320
Pear_Bartlett_SNP_GA_448_5076902	527789138	MDC006620.372	16	6387583	6411000
Pear_Bartlett_SNP_GA_458_5147476	527789142	MDC017422.89	11	8439338	8451741
Pear_Bartlett_SNP_GA_467_5144762	527789144	MDC000512.417	12	3334392	3360722
Pear_Bartlett_SNP_GA_474_5053165	527789145	MDC020136.407	6	22454732	22531882
Pear_Bartlett_SNP_GA_484_5118253	527789148	MDC021761.166	0	10041790	10061339
Pear_Bartlett_SNP_GA_520_5060110	527789152	MDC008212.528	2	4494077	4500359
Pear_Bartlett_SNP_GA_520_607189	527789154	MDC007719.277	0	12274826	12288046
Pear_Bartlett_SNP_GA_529_3659865	527789155	MDC017711.154	10	20509898	20579899
Pear_Bartlett_SNP_GA_538_5102409	527789158	MDC001947.366	6	21399311	21414385
Pear_Bartlett_SNP_GA_548_5115114	527789160	MDC001577.2956	17	20008120	20047061
Pear_Bartlett_SNP_GA_552_5119267	527789162	MDC000907.304	13	6968011	6991115
Pear_Bartlett_SNP_GA_575_5099838	527789164	MDC039498.4	10	21068320	21082883
Pear_Bartlett_SNP_GA_602_5087743	527789166	MDC021863.202	6	1062787	1076445
Pear_Bartlett_SNP_GA_612_5110901	527789168	MDC012567.297	13	8765050	8777807
Pear_Bartlett_SNP_GA_619_5080541	527789170	MDC009931.388	15	13242985	13257985
Pear_Bartlett_SNP_GA_645_5091079	527789172	MDC011373.251	5	20982167	21017043
Pear_Bartlett_SNP_GA_661_5076860	527789174	MDC003880.85	5	966254	995900
Pear_Bartlett_SNP_GA_767_5141906	527789177	MDC004283.126	9	28812729	28822689
Pear_Bartlett_SNP_GA_806_5099995	527789180	MDC009750.176	13	20715179	20731947
Pear_Bartlett_SNP_GA_809_5052485	527789182	MDC003732.206	12	6948882	6990247
Pear_Bartlett_SNP_GA_814_5126367	527789184	MDC022242.136	2	31962754	31981629
Pear_Bartlett_SNP_GA_976_5080069	527789186	MDC011551.182	8	22321966	22359857
Pear_Bartlett_SNP_GT_157_5149380	527789188	MDC009317.375	12	15824334	15830948
Pear_Bartlett_SNP_GT_160_5146075	527789190	MDC003308.287	8	25055473	25077696
Pear_Bartlett_SNP_GT_163_5072166	527789192	MDC003459.361	7	3753589	3800432
Pear_Bartlett_SNP_GT_163_5112564	527789194	MDC012922.515	3	26990332	27008120
Pear_Bartlett_SNP_GT_170_5055210	527789196	MDC014189.235	11	10932703	10949137
Pear_Bartlett_SNP_GT_172_5059270	527789198	MDC009097.433	4	7440056	7468710
Pear_Bartlett_SNP_GT_174_5113139	527789200	MDC011173.235	4	2753168	2780102
Pear_Bartlett_SNP_GT_185_5083299	527789202	MDC010520.71	5	16388850	16392585
Pear_Bartlett_SNP_GT_186_5142743	527789204	MDC001262.249	10	32953179	32975121
Pear_Bartlett_SNP_GT_1913_5101556	527789206
Pear_Bartlett_SNP_GT_193_5126411	527789208	MDC021262.50	15	10264565	10303088
Pear_Bartlett_SNP_GT_196_5090021	527789210	MDC016163.86	4	14196716	14214868
Pear_Bartlett_SNP_GT_199_5137569	527789212	MDC015963.392	9	13921689	13932182
Pear_Bartlett_SNP_GT_209_5143523	527789213
Pear_Bartlett_SNP_GT_213_5119869	527789215	MDC010450.930	3	16644746	16670464
Pear_Bartlett_SNP_GT_215_5104450	527789217	MDC000565.206	13	8351163	8450281
Pear_Bartlett_SNP_GT_217_5118633	527789219	MDC013293.258	4	14277701	14292843
Pear_Bartlett_SNP_GT_221_5078637	527789221	MDC018306.234	1	21919362	21936446
Pear_Bartlett_SNP_GT_231_2495219	527789222	MDC009686.138	13	32921997	32927770
Pear_Bartlett_SNP_GT_234_5127981	527789224
Pear_Bartlett_SNP_GT_244_5071423	527789226	MDC009830.388	15	6469290	6513911
Pear_Bartlett_SNP_GT_250_5105487	527789228	MDC000886.330	3	31968057	32014799
Pear_Bartlett_SNP_GT_263_5095352	527789229	MDC020946.295	7	18028091	18070105
Pear_Bartlett_SNP_GT_268_5109904	527789231	MDC009002.127	6	25444884	25480371
Pear_Bartlett_SNP_GT_271_5140207	527789233	MDC021138.266	5	232845	269586
Pear_Bartlett_SNP_GT_272_5076160	527789235	MDC011448.197	10	1010392	1013452
Pear_Bartlett_SNP_GT_275_5062275	527789237	MDC011469.280	10	4122445	4136154
Pear_Bartlett_SNP_GT_278_5080700	527789239	MDC015053.133	8	25148357	25162978
Pear_Bartlett_SNP_GT_287_5072009	527789240	MDC005991.166	1	26998652	27040266
Pear_Bartlett_SNP_GT_294_5121890	527789242	MDC007322.222	8	3939523	3952975
Pear_Bartlett_SNP_GT_296_5080390	527789244	MDC001559.435	1	10739845	10777818
Pear_Bartlett_SNP_GT_302_5100741	527789246	MDC009037.501	11	6895295	6910237
Pear_Bartlett_SNP_GT_303_5130824	527789248	MDC020867.67	14	24892784	24898237
Pear_Bartlett_SNP_GT_308_3343293	527789250	MDC009095.317	13	30365242	30401433
Pear_Bartlett_SNP_GT_310_5107431	527789252	MDC011938.114	10	14009450	14038351
Pear_Bartlett_SNP_GT_315_5136075	527789254	MDC002975.216	7	3429052	3478984
Pear_Bartlett_SNP_GT_320_5059082	527789256	MDC011328.281	10	17563443	17576140
Pear_Bartlett_SNP_GT_327_5079781	527789257	MDC006776.949	15	30169941	30175224
Pear_Bartlett_SNP_GT_343_5074594	527789259	MDC020240.268	9	17326950	17361501
Pear_Bartlett_SNP_GT_364_5054116	527789261	MDC011437.437	10	1426941	1504935
Pear_Bartlett_SNP_GT_387_4792128	527789263	MDC006405.225	1	9907022	9913759
Pear_Bartlett_SNP_GT_394_5144557	527789264	MDC011694.390	5	27953873	27982472
Pear_Bartlett_SNP_GT_403_5061731	527789266	MDC002513.207	4	22868543	22879222
Pear_Bartlett_SNP_GT_409_5089382	527789268	MDC008403.466	2	19382108	19391467
Pear_Bartlett_SNP_GT_413_5097196	527789270	MDC040938.6	3	5122611	5148429
Pear_Bartlett_SNP_GT_472_5094187	527789272	MDC001735.253	14	24741000	24747130
Pear_Bartlett_SNP_GT_474_5058332	527789274	MDC006126.448	8	9057880	9063986
Pear_Bartlett_SNP_GT_485_5090206	527789276	MDC008002.223	8	28821820	28832159
Pear_Bartlett_SNP_GT_495_5147880	527789278	MDC005200.174	5	3746989	3794363
Pear_Bartlett_SNP_GT_516_5093860	527789280	MDC004266.140	1	11314637	11368728
Pear_Bartlett_SNP_GT_566_5121004	527789282	MDC017225.184	9	3285823	3303941
Pear_Bartlett_SNP_GT_606_5123657	527789284
Pear_Bartlett_SNP_GT_616_5061083	527789286	MDC035751.16	8	480073	511688
Pear_Bartlett_SNP_GT_642_5144903	527789288	MDC002563.448	12	2701991	2721826
Pear_Bartlett_SNP_GT_649_5115542	527789290	MDC015890.82	13	6207366	6260400
Pear_Bartlett_SNP_GT_677_5069951	527789292	MDC018633.80	9	31272681	31275509
Pear_Bartlett_SNP_GT_747_5119390	527789294	MDC004049.528	2	31788567	31824137
Pear_Bartlett_SNP_GT_848_5089723	527789296	MDC010224.340	15	17566515	17603828
Pear_Bartlett_SNP_TC_1031_5090797	527789298	MDC018152.140	8	8023370	8068277
Pear_Bartlett_SNP_TC_1079_5139614	527789299	MDC010427.133	10	292927	345690
Pear_Bartlett_SNP_TC_1326_5140546	527789301	MDC009378.158	15	7456465	7466365
Pear_Bartlett_SNP_TC_1479_5113448	527789303	MDC009195.342	15	322986	351900
Pear_Bartlett_SNP_TC_153_5098912	527789305	MDC021221.287	14	25024342	25081344
Pear_Bartlett_SNP_TC_154_5091965	527789306	MDC008098.271	15	4107554	4123774
Pear_Bartlett_SNP_TC_155_5136041	527789308	MDC015799.73	6	13052303	13075273
Pear_Bartlett_SNP_TC_157_5079565	527789310	MDC022311.86	17	5156763	5177022
Pear_Bartlett_SNP_TC_158_5076009	527789311	MDC010149.404	0	26993559	26999036
Pear_Bartlett_SNP_TC_161_5080478	527789312	MDC009913.277	15	45761661	45795047
Pear_Bartlett_SNP_TC_161_5122392	527789314	MDC009919.229	16	14316609	14325371
Pear_Bartlett_SNP_TC_1618_5117403	527789316	MDC006829.189	17	20374004	20396356
Pear_Bartlett_SNP_TC_163_4154022	527789318	MDC012232.271	15	3649511	3668627
Pear_Bartlett_SNP_TC_163_5108954	527789320	MDC000871.256	3	21002617	21021551
Pear_Bartlett_SNP_TC_165_5058911	527789322	MDC004406.474	0	4140341	4153530
Pear_Bartlett_SNP_TC_166_5101067	527789324	MDC008245.429	2	8420693	8426361
Pear_Bartlett_SNP_TC_169_5061107	527789326	MDC005034.332	9	836120	849499
Pear_Bartlett_SNP_TC_169_5077044	527789328	MDC022772.257	0	20061306	20071710
Pear_Bartlett_SNP_TC_169_5099439	527789330	MDC011310.169	16	13206832	13217462
Pear_Bartlett_SNP_TC_170_5064771	527789332	MDC002300.170	3	15392331	15417902
Pear_Bartlett_SNP_TC_172_5079092	527789334	MDC022279.259	4	7325936	7368472
Pear_Bartlett_SNP_TC_172_5121712	527789336	MDC019585.194	8	1229250	1241635
Pear_Bartlett_SNP_TC_172_5134110	527789338	MDC010588.496	17	22568230	22576721
Pear_Bartlett_SNP_TC_172_5135555	527789340	MDC016288.620	10	6109809	6128863
Pear_Bartlett_SNP_TC_172_778586	527789342	MDC006797.192	15	16397438	16405475
Pear_Bartlett_SNP_TC_173_5121723	527789344	MDC007839.76	7	26358366	26404241
Pear_Bartlett_SNP_TC_174_5077891	527789346	MDC007794.283	13	24479880	24577908
Pear_Bartlett_SNP_TC_175_5148522	527789348	MDC012384.225	11	3241561	3260695
Pear_Bartlett_SNP_TC_175_5150800	527789350	MDC019722.332	1	9259164	9269468
Pear_Bartlett_SNP_TC_177_5070399	527789352	MDC015077.305	13	7960168	7983949
Pear_Bartlett_SNP_TC_178_5125215	527789354	MDC003199.285	0	11800715	11810784
Pear_Bartlett_SNP_TC_179_5118987	527789356	MDC015539.625	17	17620093	17630564
Pear_Bartlett_SNP_TC_180_5069740	527789358	MDC017417.477	11	11095815	11101870
Pear_Bartlett_SNP_TC_181_5112639	527789359	MDC009047.312	4	20247636	20254912
Pear_Bartlett_SNP_TC_183_5102156	527789361	MDC021657.90	5	22309687	22318891
Pear_Bartlett_SNP_TC_185_5119496	527789363	MDC022260.231	1	8650869	8659686
Pear_Bartlett_SNP_TC_186_4403906	527789365	MDC016893.42	2	31383141	31392034
Pear_Bartlett_SNP_TC_186_5141661	527789367	MDC009287.157	6	20078337	20104509
Pear_Bartlett_SNP_TC_187_5105795	527789369	MDC007396.58	13	4989139	5053434
Pear_Bartlett_SNP_TC_188_5088670	527789371	MDC021112.231	7	6012568	6041159
Pear_Bartlett_SNP_TC_190_5064425	527789373	MDC015549.585	11	34951885	34962485
Pear_Bartlett_SNP_TC_191_5122827	527789375	MDC003848.84	0	113531633	113533825
Pear_Bartlett_SNP_TC_192_5100672	527789377	MDC004293.272	4	18783069	18787573
Pear_Bartlett_SNP_TC_193_5072207	527789379	MDC021014.157	1	26913742	26946749
Pear_Bartlett_SNP_TC_193_5128084	527789381	MDC020694.220	2	23069661	23081819
Pear_Bartlett_SNP_TC_195_5055107	527789383	MDC015302.218	16	12967225	12978447
Pear_Bartlett_SNP_TC_195_5068429	527789386	MDC011511.329	14	28919800	28944185
Pear_Bartlett_SNP_TC_195_5147132	527789388	MDC017144.293	13	5994176	6022042
Pear_Bartlett_SNP_TC_196_3277266	527789390	MDC011325.287	3	23503130	23511159
Pear_Bartlett_SNP_TC_196_5130299	527789392	MDC006518.419	11	19037436	19061473
Pear_Bartlett_SNP_TC_198_5081720	527789396	MDC008155.215	8	14823350	14841201
Pear_Bartlett_SNP_TC_198_5132499	527789398	MDC002619.329	17	313908	318431
Pear_Bartlett_SNP_TC_200_5088786	527789400	MDC010773.182	14	146056	199975
Pear_Bartlett_SNP_TC_200_5100914	527789402	MDC022838.123	11	20206079	20227117
Pear_Bartlett_SNP_TC_201_3325788	527789404
Pear_Bartlett_SNP_TC_201_5061794	527789406	MDC006124.178	3	7834342	7851044
Pear_Bartlett_SNP_TC_202_5104352	527789408	MDC003288.244	8	667231	678973
Pear_Bartlett_SNP_TC_202_800777	527789410	MDC017082.244	0	86793730	86797995
Pear_Bartlett_SNP_TC_203_5096828	527789412	MDC007628.682	0	13318763	13328565
Pear_Bartlett_SNP_TC_204_4032283	527789414	MDC007583.194	13	5053476	5097006
Pear_Bartlett_SNP_TC_204_5085761	527789415	MDC016343.185	12	28712526	28725885
Pear_Bartlett_SNP_TC_204_5107265	527789417	MDC016209.57	17	5395044	5403139
Pear_Bartlett_SNP_TC_206_5051673	527789419	MDC007228.347	5	9634162	9654963
Pear_Bartlett_SNP_TC_207_5130271	527789420	MDC013034.68	4	2592822	2645260
Pear_Bartlett_SNP_TC_209_5081945	527789422	MDC020107.114	0	7668919	7671317
Pear_Bartlett_SNP_TC_209_5149719	527789424	MDC029110.8	14	11674014	11712938
Pear_Bartlett_SNP_TC_210_5084690	527789426	MDC007681.178	5	9823728	9831876
Pear_Bartlett_SNP_TC_210_5095848	527789428	MDC015699.156	6	22102209	22113491
Pear_Bartlett_SNP_TC_211_5149277	527789429	MDC004318.290	11	26602073	26647274
Pear_Bartlett_SNP_TC_212_5132355	527789431	MDC010348.240	12	20209248	20220038
Pear_Bartlett_SNP_TC_215_5109742	527789433	MDC016006.277	12	21710544	21782260
Pear_Bartlett_SNP_TC_216_5101458	527789435	MDC001446.131	13	8802887	8823246
Pear_Bartlett_SNP_TC_217_1380781	527789436	MDC020067.167	0	22734201	22802138
Pear_Bartlett_SNP_TC_220_5111082	527789438	MDC007500.263	8	3699561	3707079
Pear_Bartlett_SNP_TC_221_5120091	527789440	MDC010276.288	3	4154646	4165425
Pear_Bartlett_SNP_TC_223_5062282	527789442	MDC015358.172	9	7292474	7316116
Pear_Bartlett_SNP_TC_223_5071525	527789443	MDC006639.149	16	7211593	7265180
Pear_Bartlett_SNP_TC_223_5088035	527789445	MDC010572.241	1	23870391	23881232
Pear_Bartlett_SNP_TC_227_5090562	527789451	MDC008178.459	13	4447576	4463026
Pear_Bartlett_SNP_TC_231_5058358	527789452	MDC004046.182	6	20219927	20239417
Pear_Bartlett_SNP_TC_232_5101757	527789454	MDC007188.301	9	26533017	26562022
Pear_Bartlett_SNP_TC_232_5131234	527789457	MDC015520.222	1	26795309	26857967
Pear_Bartlett_SNP_TC_233_5105817	527789459
Pear_Bartlett_SNP_TC_233_5126373	527789461	MDC019123.115	15	23477126	23482901
Pear_Bartlett_SNP_TC_235_5064101	527789463	MDC008430.341	2	28546739	28563779
Pear_Bartlett_SNP_TC_236_5139512	527789465	MDC006481.231	9	7209746	7235750
Pear_Bartlett_SNP_TC_237_5120895	527789467	MDC017456.160	13	4722995	4801929
Pear_Bartlett_SNP_TC_240_5092398	527789469	MDC002798.552	17	23857284	23887486
Pear_Bartlett_SNP_TC_242_5090421	527789471	MDC000183.293	13	23385578	23429491
Pear_Bartlett_SNP_TC_243_5145399	527789473	MDC016941.188	4	7294694	7325935
Pear_Bartlett_SNP_TC_243_5151106	527789475	MDC012187.407	10	22301095	22350690
Pear_Bartlett_SNP_TC_245_5074662	527789477	MDC004233.457	16	11242847	11272017
Pear_Bartlett_SNP_TC_245_5091566	527789479	MDC016794.129	17	5778571	5781949
Pear_Bartlett_SNP_TC_247_5147433	527789481	MDC009974.164	13	5399948	5445507
Pear_Bartlett_SNP_TC_255_5054780	527789483	MDC017536.123	1	12605982	12628292
Pear_Bartlett_SNP_TC_258_5078672	527789485	MDC006372.339	12	20744808	20802688
Pear_Bartlett_SNP_TC_259_1864122	527789487	MDC018848.214	16	12869323	12930068
Pear_Bartlett_SNP_TC_259_5130467	527789489	MDC010509.242	7	16463821	16483745
Pear_Bartlett_SNP_TC_260_5080650	527789491	MDC007223.300	10	19740828	19807025
Pear_Bartlett_SNP_TC_261_5123626	527789493	MDC016926.62	2	1146272	1167481
Pear_Bartlett_SNP_TC_265_5116138	527789495	MDC005034.332	9	836120	849499
Pear_Bartlett_SNP_TC_270_5114826	527789497	MDC006961.327	3	6253382	6256010
Pear_Bartlett_SNP_TC_270_5119893	527789499	MDC012238.234	6	11973481	11982756
Pear_Bartlett_SNP_TC_271_5115879	527789503	MDC006729.416	2	25697334	25720419
Pear_Bartlett_SNP_TC_271_5133137	527789505	MDC010715.107	3	8431103	8500962
Pear_Bartlett_SNP_TC_277_922799	527789507	MDC010236.252	6	21983238	22048933
Pear_Bartlett_SNP_TC_280_3639154	527789509	MDC008861.238	6	22846206	22880102
Pear_Bartlett_SNP_TC_280_5150724	527789511	MDC012547.50	2	7598090	7619348
Pear_Bartlett_SNP_TC_283_5132307	527789513	MDC006694.360	2	4038005	4090614
Pear_Bartlett_SNP_TC_284_5101661	527789515	MDC007869.424	15	2542844	2563061
Pear_Bartlett_SNP_TC_284_5106235	527789517	MDC012563.139	10	25392711	25414097
Pear_Bartlett_SNP_TC_286_5070116	527789519	MDC010115.412	9	10569354	10604314
Pear_Bartlett_SNP_TC_286_5093501	527789521	MDC003765.396	8	5351196	5380293
Pear_Bartlett_SNP_TC_286_5111760	527789523	MDC002626.191	9	8872602	8899640
Pear_Bartlett_SNP_TC_288_5129171	527789525	MDC019283.204	5	10479544	10485037
Pear_Bartlett_SNP_TC_290_5059987	527789527	MDC022526.254	10	25847811	25862332
Pear_Bartlett_SNP_TC_290_5145116	527789529	MDC000368.238	5	12795529	12885910
Pear_Bartlett_SNP_TC_291_5075193	527789531	MDC010074.235	17	9452097	9455012
Pear_Bartlett_SNP_TC_293_5055608	527789533	MDC021953.328	2	5199950	5205598
Pear_Bartlett_SNP_TC_293_5069201	527789535	MDC014166.420	0	77103488	77109386
Pear_Bartlett_SNP_TC_297_5089444	527789537	MDC016969.31	2	21099391	21115298
Pear_Bartlett_SNP_TC_298_5138091	527789539	MDC003117.149	13	5340488	5356765
Pear_Bartlett_SNP_TC_300_5074484	527789541	MDC024051.25	14	24133997	24171666
Pear_Bartlett_SNP_TC_301_5145250	527789542	MDC021924.527	17	11145795	11169068
Pear_Bartlett_SNP_TC_305_5077516	527789544	MDC006079.243	3	23072806	23075400
Pear_Bartlett_SNP_TC_306_5051783	527789546	MDC009243.279	14	23248821	23296216
Pear_Bartlett_SNP_TC_306_5106025	527789548	MDC012913.122	5	3422355	3438739
Pear_Bartlett_SNP_TC_306_5106592	527789550	MDC018491.206	15	9089030	9130922
Pear_Bartlett_SNP_TC_308_5091598	527789552	MDC000968.94	16	3326190	3350877
Pear_Bartlett_SNP_TC_316_3005289	527789554	MDC004009.560	6	23055362	23063905
Pear_Bartlett_SNP_TC_317_407017	527789556	MDC003475.251	2	15841916	15859987
Pear_Bartlett_SNP_TC_319_5065462	527789558	MDC017275.206	9	19981752	20010674
Pear_Bartlett_SNP_TC_319_5142546	527789559	MDC016997.255	11	4667790	4692106
Pear_Bartlett_SNP_TC_320_5059583	527789561	MDC002833.147	11	16637631	16675017
Pear_Bartlett_SNP_TC_320_5064690	527789563	MDC007595.237	2	6086017	6098284
Pear_Bartlett_SNP_TC_333_5131448	527789565	MDC001671.168	11	8143980	8155915
Pear_Bartlett_SNP_TC_336_5091166	527789567	MDC012167.247	10	20397770	20441934
Pear_Bartlett_SNP_TC_338_3233079	527789569	MDC017931.274	10	22905135	22935575
Pear_Bartlett_SNP_TC_339_5136144	527789571	MDC009231.277	2	33566050	33598507
Pear_Bartlett_SNP_TC_341_5104690	527789573	MDC008626.458	0	66422838	66430433
Pear_Bartlett_SNP_TC_341_5105601	527789575	MDC004023.727	5	16163890	16171125
Pear_Bartlett_SNP_TC_341_5139021	527789576	MDC001276.321	10	26120566	26163033
Pear_Bartlett_SNP_TC_342_5136980	527789578	MDC025663.44	4	7978777	8000291
Pear_Bartlett_SNP_TC_344_5088511	527789580	MDC019167.83	15	10553274	10567674
Pear_Bartlett_SNP_TC_346_757354	527789582	MDC010969.378	2	15198496	15227072
Pear_Bartlett_SNP_TC_347_5078507	527789584	MDC009195.342	15	322986	351900
Pear_Bartlett_SNP_TC_350_5055386	527789586	MDC021089.146	9	3976946	3988813
Pear_Bartlett_SNP_TC_351_5052000	527789588	MDC004219.394	4	15314657	15328203
Pear_Bartlett_SNP_TC_356_5148055	527789590	MDC021270.197	2	36217824	36230884
Pear_Bartlett_SNP_TC_357_5121919	527789592	MDC020889.305	0	20302282	20327016
Pear_Bartlett_SNP_TC_358_5055903	527789594	MDC009987.257	17	23633896	23652449
Pear_Bartlett_SNP_TC_358_5067349	527789595	MDC008723.544	9	14420601	14433634
Pear_Bartlett_SNP_TC_361_5065881	527789597	MDC006874.206	3	8955724	8972937
Pear_Bartlett_SNP_TC_364_5072900	527789599	MDC003113.353	4	13111651	13145123
Pear_Bartlett_SNP_TC_365_5056679	527789602	MDC013436.579	2	1180883	1186214
Pear_Bartlett_SNP_TC_379_5103514	527789604	MDC016439.134	8	9424171	9438575
Pear_Bartlett_SNP_TC_382_258298	527789606	MDC008895.255	10	22124874	22136516
Pear_Bartlett_SNP_TC_390_5086881	527789608	MDC011334.164	4	12528688	12562375
Pear_Bartlett_SNP_TC_393_4890848	527789610	MDC016452.88	12	26155307	26165705
Pear_Bartlett_SNP_TC_396_4642219	527789614	MDC010058.303	3	7707100	7762039
Pear_Bartlett_SNP_TC_404_1534399	527789616	MDC022048.166	8	12635567	12643897
Pear_Bartlett_SNP_TC_414_5087257	527789617	MDC015462.445	3	27123735	27134500
Pear_Bartlett_SNP_TC_425_5142567	527789619	MDC018728.83	4	19517877	19548702
Pear_Bartlett_SNP_TC_440_5071908	527789621	MDC009158.180	4	6875331	6890069
Pear_Bartlett_SNP_TC_440_5084647	527789623	MDC006847.138	6	2964932	2975786
Pear_Bartlett_SNP_TC_442_5085420	527789625	MDC017906.52	16	6836184	6866907
Pear_Bartlett_SNP_TC_445_5082519	527789626	MDC017895.316	4	16736723	16790267
Pear_Bartlett_SNP_TC_460_5122827	527789628	MDC003848.84	0	113531633	113533825
Pear_Bartlett_SNP_TC_471_5062178	527789630	MDC019676.261	11	11553215	11569188
Pear_Bartlett_SNP_TC_473_5100787	527789632	MDC022197.97	16	2907817	2912846
Pear_Bartlett_SNP_TC_474_5062697	527789634	MDC005368.121	14	10882644	10899468
Pear_Bartlett_SNP_TC_474_5067889	527789636	MDC017371.127	6	25257127	25281915
Pear_Bartlett_SNP_TC_480_5083954	527789638	MDC016593.297	14	26389820	26407353
Pear_Bartlett_SNP_TC_482_5056176	527789639	MDC016777.341	12	25471619	25481194
Pear_Bartlett_SNP_TC_488_5075747	527789641	MDC016944.115	17	15312170	15336772
Pear_Bartlett_SNP_TC_492_5107075	527789643	MDC013913.134	12	25271351	25277127
Pear_Bartlett_SNP_TC_493_5060216	527789645	MDC008151.458	12	20983256	21020956
Pear_Bartlett_SNP_TC_498_5128307	527789647	MDC008184.205	17	9763958	9818586
Pear_Bartlett_SNP_TC_504_5144021	527789649	MDC026294.31	3	15371908	15383360
Pear_Bartlett_SNP_TC_509_5136794	527789651	MDC015715.126	8	4259852	4281044
Pear_Bartlett_SNP_TC_512_5142823	527789653	MDC017091.106	4	21180064	21204907
Pear_Bartlett_SNP_TC_522_5103042	527789655	MDC011683.609	2	8073153	8085836
Pear_Bartlett_SNP_TC_526_5101007	527789657	MDC011928.390	8	11247433	11277254
Pear_Bartlett_SNP_TC_529_5105762	527789659	MDC018800.123	15	6543970	6644053
Pear_Bartlett_SNP_TC_547_5065464	527789661	MDC008037.203	8	19241162	19250256
Pear_Bartlett_SNP_TC_548_5147574	527789663	MDC011551.182	8	22321966	22359857
Pear_Bartlett_SNP_TC_552_5069024	527789665	MDC010989.276	15	7272310	7308468
Pear_Bartlett_SNP_TC_587_5107280	527789667	MDC013675.277	4	17467359	17496862
Pear_Bartlett_SNP_TC_611_5134362	527789669	MDC007228.344	6	23993381	24057894
Pear_Bartlett_SNP_TC_650_5145838	527789670	MDC010905.529	10	23749954	23757504
Pear_Bartlett_SNP_TC_687_147364	527789672	MDC000184.124	15	3102532	3115890
Pear_Bartlett_SNP_TC_697_1801038	527789674	MDC001446.131	13	8802887	8823246
Pear_Bartlett_SNP_TC_706_4031630	527789676
Pear_Bartlett_SNP_TC_744_5105793	527789680	MDC011711.500	13	16012118	16024602
Pear_Bartlett_SNP_TC_817_5130743	527789682	MDC015739.61	16	15903071	15910083
Pear_Bartlett_SNP_TC_837_5087522	527789683	MDC015058.251	11	458806	469346
Pear_Bartlett_SNP_TC_837_5093822	527789685	MDC018615.467	10	26939519	26949780
Pear_Bartlett_SNP_TC_855_5144717	527789687	MDC022302.350	9	26847903	26865074
Pear_Bartlett_SNP_TC_874_5080603	527789689	MDC016917.114	6	14306539	14311974
Pear_Bartlett_SNP_TC_934_5086674	527789691	MDC001593.313	1	7566875	7628458
Pear_Bartlett_SNP_TC_937_5130140	527789693	MDC005414.494	15	962784	992892
Pear_Bartlett_SNP_TG_153_2928920	527789695	MDC009752.161	3	7516310	7574121
Pear_Bartlett_SNP_TG_163_5062286	527789697	MDC004465.296	5	21662745	21707212
Pear_Bartlett_SNP_TG_169_5100410	527789699	MDC015063.204	14	17621445	17635316
Pear_Bartlett_SNP_TG_174_5132223	527789700	MDC008206.582	2	31324087	31349054
Pear_Bartlett_SNP_TG_176_5080151	527789702	MDC012463.347	1	29015866	29027599
Pear_Bartlett_SNP_TG_178_5076860	527789704	MDC003880.85	5	966254	995900
Pear_Bartlett_SNP_TG_182_5089781	527789706	MDC016929.160	10	13031853	13047996
Pear_Bartlett_SNP_TG_183_5092014	527789708	MDC018541.262	7	4235649	4257624
Pear_Bartlett_SNP_TG_186_5139143	527789710	MDC018997.225	1	21339889	21346402
Pear_Bartlett_SNP_TG_186_740885	527789712	MDC001044.217	15	22121958	22139603
Pear_Bartlett_SNP_TG_192_5115143	527789713	MDC003917.291	6	21295241	21368625
Pear_Bartlett_SNP_TG_192_5145699	527789715	MDC017430.259	2	8789711	8813949
Pear_Bartlett_SNP_TG_195_2332385	527789717	MDC009248.262	2	32030709	32035416
Pear_Bartlett_SNP_TG_197_5089457	527789719	MDC035616.17	11	8397440	8430163
Pear_Bartlett_SNP_TG_199_5073772	527789721	MDC020551.153	2	6014698	6038128
Pear_Bartlett_SNP_TG_201_5051620	527789723	MDC011845.441	15	15524813	15566118
Pear_Bartlett_SNP_TG_219_5129339	527789725	MDC011772.384	13	25972289	25975481
Pear_Bartlett_SNP_TG_222_5068170	527789726	MDC002171.590	2	3599804	3614873
Pear_Bartlett_SNP_TG_225_5085161	527789728	MDC017886.45	12	28352881	28363519
Pear_Bartlett_SNP_TG_233_3421013	527789730	MDC019238.44	12	381924	392313
Pear_Bartlett_SNP_TG_233_4753327	527789732	MDC012787.236	15	2700379	2708235
Pear_Bartlett_SNP_TG_239_5117866	527789734	MDC001704.470	2	11355564	11388239
Pear_Bartlett_SNP_TG_252_5119383	527789738	MDC006198.357	14	7713556	7753202
Pear_Bartlett_SNP_TG_257_5089536	527789740	MDC006372.339	12	20744808	20802688
Pear_Bartlett_SNP_TG_260_5130287	527789742	MDC011117.260	10	27054730	27067523
Pear_Bartlett_SNP_TG_266_5105954	527789743	MDC009940.469	15	15229475	15238154
Pear_Bartlett_SNP_TG_267_5076105	527789745	MDC019664.16	8	14903041	14907009
Pear_Bartlett_SNP_TG_287_5082742	527789747
Pear_Bartlett_SNP_TG_296_5146886	527789749	MDC017641.109	17	9012593	9041168
Pear_Bartlett_SNP_TG_298_5072360	527789751	MDC010897.300	2	6251212	6276838
Pear_Bartlett_SNP_TG_324_5105773	527789755	MDC019360.344	9	11441377	11468469
Pear_Bartlett_SNP_TG_334_5061090	527789756	MDC013943.390	13	5300623	5320409
Pear_Bartlett_SNP_TG_336_5058900	527789758	MDC043062.5	8	10459084	10465652
Pear_Bartlett_SNP_TG_336_5137168	527789760	MDC001448.405	13	9621307	9634899
Pear_Bartlett_SNP_TG_352_5131947	527789762	MDC014045.430	9	31029482	31046714
Pear_Bartlett_SNP_TG_376_5147443	527789764	MDC006372.339	12	20744808	20802688
Pear_Bartlett_SNP_TG_427_5056624	527789766	MDC016082.309	11	4256140	4262899
Pear_Bartlett_SNP_TG_443_5145001	527789768	MDC011963.90	6	22650751	22658613
Pear_Bartlett_SNP_TG_449_5100849	527789770	MDC014157.312	11	30263560	30290289
Pear_Bartlett_SNP_TG_457_5144746	527789771	MDC010200.476	6	19687707	19718497
Pear_Bartlett_SNP_TG_471_5121018	527789773	MDC034953.5	7	8575904	8593473
Pear_Bartlett_SNP_TG_474_5091903	527789775	MDC012909.157	12	21531237	21568946
Pear_Bartlett_SNP_TG_484_5084644	527789777	MDC015921.316	17	3118329	3191680
Pear_Bartlett_SNP_TG_507_3972022	527789779	MDC015007.346	4	1064784	1071694
Pear_Bartlett_SNP_TG_574_2273779	527789781	MDC002354.632	4	685509	721877
Pear_Bartlett_SNP_TG_638_5112390	527789782	MDC015890.82	13	6207366	6260400
Pear_Bartlett_SNP_TG_708_2465344	527789784	MDC005001.306	1	18646580	18661293
FFRJ0CP01A5KCA_188	527789786
FFRJ0CP02C2RRJ_177	527789789
FFRJ0CP02C30TR_159	527789790
FFRJ0CP02C596I_189	527789792
FFRJ0CP02C6VZ5_157	527789794
FFRJ0CP02C7L5Z_242	527789796
FFRJ0CP02C7U9X_157	527789798
FFRJ0CP02C98N8_114	527789800
FFRJ0CP02D00IX_150	527789801
FFRJ0CP02D06FA_314	527789803
FFRJ0CP02D0WKW_224	527789805
FFRJ0CP02D0Y69_225	527789807
FFRJ0CP02D2ISD_218	527789809
FFRJ0CP02D2XVO_201	527789811
FFRJ0CP02D3WSZ_211	527789813
FFRJ0CP02D4A9W_202	527789815
FFRJ0CP02D4JLT_185	527789817
FFRJ0CP02D6GQ3_146	527789818
FFRJ0CP02D6K6H_176	527789820
FFRJ0CP02D6PMV_194	527789822
FFRJ0CP02D7NPO_256	527789824
FFRJ0CP02D9PSM_143	527789828
FFRJ0CP02DAINF_206	527789830
FFRJ0CP02DCGUX_168	527789832
FFRJ0CP02DEOZD_309	527789833
FFRJ0CP02DGIQ5_189	527789835
FFRJ0CP02DJ3YD_234	527789837
FFRJ0CP02DK7Z7_242	527789839
FFRJ0CP02DKG5M_247	527789841
FFRJ0CP02DN2YW_251	527789845
FFRJ0CP02DNJQF_224	527789846
FFRJ0CP02DO0A2_160	527789848
FFRJ0CP02DO38K_213	527789850
FFRJ0CP02DOXVB_190	527789852
FFRJ0CP02DTRLR_173	527789854
FFRJ0CP02DW5DU_126	527789856
FFRJ0CP02DZ79I_197	527789858
FFRJ0CP02DZERM_318	527789860
FFRJ0CP02DZVMG_150	527789861
FFRJ0CP02E0V46_224	527789863
FFRJ0CP02EBF4N_263	527789865
FFRJ0CP02ECUTH_168	527789867
FFRJ0CP02EEFKK_215	527789869
FFRJ0CP02EF3PU_120	527789871
FFRJ0CP02EH0KC_178	527789875
FFRJ0CP02EIJDJ_299	527789877
FFRJ0CP02ELV03_120	527789879
FFRJ0CP02EOLXO_188	527789881
FFRJ0CP02ER84A_209	527789883
FFRJ0CP02ERCEF_170	527789885
FFRJ0CP02ERI68_199	527789887
FFRJ0CP02ERQ4R_146	527789889
FFRJ0CP02ESEGO_175	527789890
FFRJ0CP02EX84K_176	527789892
FFRJ0CP02EX84K_196	527789894
FFRJ0CP02EZIKN_124	527789896
FFRJ0CP03GHZEH_247	527789898
FFRJ0CP03GNRZT_127	527789900
FFRJ0CP03HHWAH_251	527789902
FFRJ0CP04H4YKP_225	527789904
FFRJ0CP04I724H_159	527789906
FFRJ0CP04IAAIH_232	527789908
FFRJ0CP04JCD6P_232	527789910
FFRJ0CP04JQVAX_185	527789912
FFRJ0CP04JXPZQ_224	527789914
FFRJ0CP02EA4VQ_134	527789916
