# Supplementary material for: Identification of Pyrus Single Nucleotide Polymorphisms (SNPs) and Evaluation for Genetic Mapping in European Pear and Interspecific Pyrus Hybrids
Source: PLoS One. 2013 Oct 14;8(10):e77022. doi: 10.1371/journal.pone.0077022 (PMC3796552; doi:10.1371/journal.pone.0077022)
Supplement: Table S3 — Genetic linkage maps of five populations used to validate the apple and pear 9K SNP array. (XLSX) [file pone.0077022.s003.xlsx]

## Sheet: Sheet1
T052 x T003					T052 x T064					OH x LBJ					T042 x T081					T003 x Moon
Marker name	Position	LG	Parent		Marker name	Position	LG	Parent		Marker name	Position	LG	Parent		Marker name	Position	LG	Parent		Marker name	Position	LG	Parent
nullss527789445	0	1	T052		ss527788356	0	1	T064		ss475879669	0	1	LBJ		ss527789602	0	2	T042		ss527789263	24261	1	T003
nullss475876892	12.333	1	T052		nullss475875787	6.319	1	T064		ss527788249	3.043	1	LBJ		ss527789137	1.831	2	T042		nullss527788496	34045	1	T003
ss527789879	19.965	1	T052		ss527787825	16.154	1	T064		ss527788915	16.851	1	LBJ		ss475876997	2.712	2	T042		nullss527789837	36113	1	T003
nullss475882266	23.788	1	T052		ss527789445	18.885	1	T064		ss527788475	20.125	1	LBJ		ss527788537	6.287	2	T042		ss527789445	42594	1	T003
ss527787825	26.458	1	T052		ss475876895	19.452	1	T064		ss527789861	23.843	1	LBJ		ss527789655	8.38	2	T042		ss475877103	0	2	T003
ss527788356	27.245	1	T052		ss475876950	22.732	1	T064		ss527788845	24.436	1	LBJ		ss527789324	8.776	2	T042		ss475877031	4892	2	T003
nullss475880196	28.427	1	T052		ss527789240	23.032	1	T064		ss527789032	25.801	1	LBJ		ss527787977	9.394	2	T042		ss475877452	40892	2	T003
ss527789807	29.272	1	T052		ss527789879	23.454	1	T064		ss527788496	30.635	1	LBJ		ss527789721	9.624	2	T042		ss475877441	40892	2	T003
ss527788392	29.943	1	T052		ss527788392	23.454	1	T064		ss527789822	32.053	1	LBJ		ss475877103	9.881	2	T042		ss475882676	43499	2	T003
ss475882286	29.99	1	T052		ss527788058	23.454	1	T064		ss527789841	35.824	1	LBJ		nullss475877109	10.442	2	T042		nullss527788911	47987	2	T003
ss527788058	30.039	1	T052		ss475882286	23.771	1	T064		ss527787903	38.134	1	LBJ		ss527789734	12.781	2	T042		ss475877382	48370	2	T003
ss527789610	30.388	1	T052		ss527789610	25.237	1	T064		ss527789837	39.433	1	LBJ		ss527788599	14.16	2	T042		ss527787821	49484	2	T003
ss527788851	30.996	1	T052		nullss475875771	29.038	1	T064		ss475882286	47.137	1	LBJ		ss475877168	14.823	2	T042		ss475875860	53340	2	T003
ss527789784	31.091	1	T052		nullss475881162	29.159	1	T064		ss527788392	48.275	1	LBJ		nullss475881018	16.115	2	T042		nullss527789268	73860	2	T003
ss527789240	32.062	1	T052		ss475876099	29.217	1	T064		ss527789879	48.529	1	LBJ		ss527788068	18.659	2	T042		nullss527788384	76403	2	T003
ss475876950	32.333	1	T052		nullss475876103	29.357	1	T064		ss527788058	48.54	1	LBJ		ss527788060	18.847	2	T042		ss475877507	0	3	T003
ss475877731	32.623	1	T052		nullss475875775	29.357	1	T064		ss527788356	49.512	1	LBJ		nullss475881526	21.987	2	T042		ss475882335	0.932	3	T003
ss475883059	32.654	1	T052		ss475877731	29.492	1	T064		ss527789807	52.373	1	LBJ		nullss475882655	23.293	2	T042		nullss475877543	2105	3	T003
nullss475882292	36.326	1	T052		ss475883059	29.492	1	T064		ss527789240	52.94	1	LBJ		nullss475877152	24.31	2	T042		nullss527788268	2722	3	T003
nullss475875771	36.627	1	T052		ss527789807	29.618	1	T064		ss475876925	53.991	1	LBJ		ss475875821	28.536	2	T042		ss475877551	3343	3	T003
ss475876773	37.831	1	T052		ss527788516	29.708	1	T064		ss527789235	0	2	LBJ		ss527789503	48.621	2	T042		ss475877562	4278	3	T003
ss527789861	39.125	1	T052		nullss475882292	29.892	1	T064		ss527788717	1.751	2	LBJ		ss527789117	58.957	2	T042		ss475877594	7036	3	T003
ss527789483	41.667	1	T052		nullss475881517	31.108	1	T064		ss527789117	5.908	2	LBJ		ss527788911	63.664	2	T042		ss527789597	9592	3	T003
nullss475883882	42.478	1	T052		nullss527789710	31.45	1	T064		ss527789062	9.077	2	LBJ		ss475877373	64.408	2	T042		ss527788732	12589	3	T003
ss527788115	42.955	1	T052		nullss475876867	31.777	1	T064		ss527789381	11.21	2	LBJ		ss527788637	66.89	2	T042		ss475882699	16544	3	T003
nullss475876132	43.214	1	T052		ss527788851	32.868	1	T064		ss527789689	12.863	2	LBJ		ss475877473	0	3	T042		ss475877642	16544	3	T003
nullss475882272	43.8	1	T052		ss527789784	33.376	1	T064		ss527789268	21.045	2	LBJ		nullss527789497	2.048	3	T042		ss475880027	35647	3	T003
ss527789244	44.129	1	T052		nullss475878919	33.74	1	T064		ss527788471	22.203	2	LBJ		ss527788473	5.075	3	T042		ss527789046	35647	3	T003
nullss527788516	47.316	1	T052		nullss475876811	35.754	1	T064		ss527788384	24.74	2	LBJ		ss475877535	5.387	3	T042		ss475881325	37530	3	T003
ss527787911	51.43	1	T052		ss527789219	36.908	1	T064		ss475875821	25.7	2	LBJ		ss527788282	7.863	3	T042		ss527789094	44061	3	T003
nullss475883415	54.349	1	T052		nullss475882274	37.304	1	T064		ss527789069	32.353	2	LBJ		ss475877574	11.551	3	T042		nullss475877793	50113	3	T003
nullss475882264	55.947	1	T052		ss527789861	37.462	1	T064		ss527789734	35.161	2	LBJ		ss527788608	13.636	3	T042		ss527788789	0	4	T003
nullss475881166	67.054	1	T052		nullss475883421	37.631	1	T064		ss527788185	36.079	2	LBJ		ss527789404	13.964	3	T042		ss475883643	6068	4	T003
nullss475876962	0	2	T052		ss475883882	38.021	1	T064		ss527788599	37.095	2	LBJ		ss527787991	16.556	3	T042		ss475877882	8437	4	T003
ss475875815	16.259	2	T052		nullss475876132	38.888	1	T064		ss527787977	38.474	2	LBJ		ss527788732	19.293	3	T042		nullss475877899	16174	4	T003
nullss475883075	27.287	2	T052		ss527789483	42.642	1	T064		ss527787937	38.875	2	LBJ		ss527788477	26.161	3	T042		ss475876768	27869	4	T003
nullss527788533	37.035	2	T052		ss527787911	49.366	1	T064		ss475877142	40.187	2	LBJ		nullss475877870	0	4	T042		nullss527789588	32602	4	T003
ss527789324	39.229	2	T052		ss527789263	50.82	1	T064		ss475877084	46.579	2	LBJ		ss527788551	1.713	4	T042		ss475875885	34829	4	T003
ss475881524	39.497	2	T052		nullss475882264	51.373	1	T064		ss527789513	47.474	2	LBJ		ss527788772	5.086	4	T042		ss475877979	35785	4	T003
nullss527788206	47.218	2	T052		ss475876770	59.386	1	T064		ss527789152	48.182	2	LBJ		ss527788707	10.47	4	T042		ss475878101	42163	4	T003
ss527788537	47.336	2	T052		ss475876652	0	1	T064		ss475882962	49.021	2	LBJ		ss527789672	14.915	4	T042		ss475878104	43102	4	T003
ss527789513	47.474	2	T052		nullss475877722	1.993	1	T064		ss475877039	49.362	2	LBJ		ss527789237	19.661	4	T042		ss475878145	0	5	T003
ss475877044	48.79	2	T052		ss475877935	9.209	1	T064		ss475877031	51.069	2	LBJ		nullss475877895	24.758	4	T042		nullss527788284	10840	5	T003
ss475877010	49.904	2	T052		ss475879669	9.329	1	T064		ss527787834	54.762	2	LBJ		ss527789588	39.541	4	T042		ss527789573	27382	5	T003
nullss475875800	50.33	2	T052		ss475876646	9.983	1	T064		ss527789493	57.174	2	LBJ		ss527789667	50.158	4	T042		ss475880561	36137	5	T003
ss527789137	51.275	2	T052		ss475876668	10.948	1	T064		ss527789801	0	3	LBJ		ss475880644	54.487	4	T042		nullss527789863	41264	5	T003
ss527789602	51.275	2	T052		ss527789200	0	1	T064		ss475882708	18.996	3	LBJ		ss527789811	56.216	4	T042		ss475875754	44498	5	T003
nullss527787834	51.558	2	T052		ss475875765	0.409	1	T064		ss475877728	20.674	3	LBJ		ss475878115	59.038	4	T042		nullss475882353	49547	5	T003
ss475878258	65.109	2	T052		ss527789830	0.703	1	T064		ss527787788	35.97	3	LBJ		ss527788558	0	6	T042		nullss475881486	74201	5	T003
nullss475876960	75.926	2	T052		ss527788709	0.812	1	T064		ss527789832	37.784	3	LBJ		ss527789789	1.984	6	T042		nullss475883118	0	6	T003
nullss475877171	75.962	2	T052		nullss475876861	2.649	1	T064		ss527788036	47.735	3	LBJ		ss527788991	5.82	6	T042		nullss475878561	9346	6	T003
nullss475877152	77.673	2	T052		nullss475877109	0	2	T064		ss527787755	48.556	3	LBJ		ss475878652	7.867	6	T042		nullss475877191	17901	6	T003
nullss475877780	82.372	2	T052		ss475875815	1.841	2	T064		ss527788308	49.497	3	LBJ		ss527787769	11.845	6	T042		ss527788520	32993	6	T003
nullss527789268	85.335	2	T052		nullss527788537	3.636	2	T064		ss527787991	50.863	3	LBJ		ss527787995	13.968	6	T042		ss475881133	36313	6	T003
ss475875837	86.147	2	T052		nullss475881524	6.908	2	T064		ss527789404	51.118	3	LBJ		ss475883025	14.828	6	T042		ss475878724	48107	6	T003
nullss475878856	91.543	2	T052		nullss527788206	9.903	2	T064		ss527789406	52.901	3	LBJ		ss475878722	17.29	6	T042		nullss527788133	0	7	T003
nullss475877335	91.947	2	T052		ss475875808	14.522	2	T064		ss527789614	53.324	3	LBJ		ss527789145	18.354	6	T042		ss527789102	3033	7	T003
nullss475877324	92.314	2	T052		nullss475882037	17.222	2	T064		ss475880097	53.745	3	LBJ		ss527789509	19.399	6	T042		nullss475878764	3082	7	T003
nullss475876414	0	3	T052		nullss475879045	17.363	2	T064		ss527789796	54.74	3	LBJ		nullss475878769	0	7	T042		ss475876395	3436	7	T003
nullss475877715	0	3	T052		ss475876962	20.197	2	T064		ss527788608	55.215	3	LBJ		ss527788764	8.095	7	T042		nullss527788764	4220	7	T003
ss475881561	0	3	T052		ss527789513	21.509	2	T064		ss527787920	55.718	3	LBJ		ss527789535	15.735	7	T042		ss527789773	13859	7	T003
nullss475877826	3.156	3	T052		nullss475876968	22.33	2	T064		ss527788408	59.174	3	LBJ		ss475878863	18.027	7	T042		ss475878863	17214	7	T003
nullss475877810	4.583	3	T052		ss475876965	22.382	2	T064		ss527789440	60.976	3	LBJ		ss527788175	24.074	7	T042		ss527789815	19071	7	T003
ss475877523	5.649	3	T052		ss527789137	24.485	2	T064		ss475882683	65.68	3	LBJ		ss527788888	26.528	7	T042		ss475881589	28980	7	T003
nullss475877792	6.249	3	T052		nullss475875824	25.092	2	T064		ss527788084	0	4	LBJ		ss475876712	33.134	7	T042		ss527788894	47361	7	T003
nullss475877666	7.412	3	T052		nullss475882660	27.907	2	T064		ss527789811	0.298	4	LBJ		ss527789852	34.395	7	T042		ss475876829	47999	7	T003
nullss527788036	11.196	3	T052		nullss475877247	30.617	2	T064		ss475880644	3.672	4	LBJ		nullss475879338	41.283	7	T042		ss475876865	49939	7	T003
nullss475877629	12.303	3	T052		nullss475877205	32.724	2	T064		ss475878115	3.902	4	LBJ		ss527789028	44.132	7	T042		ss475876347	0	8	T003
ss527788282	13.39	3	T052		ss527789726	34.469	2	T064		ss527789653	5.697	4	LBJ		nullss475876730	44.656	7	T042		ss475878964	0.015	8	T003
nullss475877573	17.307	3	T052		ss475882636	34.663	2	T064		ss527788153	6.515	4	LBJ		ss527789890	51.752	7	T042		nullss475879014	4599	8	T003
ss475882105	27.231	3	T052		nullss475877058	34.853	2	T064		ss475878084	7.349	4	LBJ		ss527789420	60.302	7	T042		ss475876636	6485	8	T003
ss475881539	29.004	3	T052		nullss475877041	35.212	2	T064		ss527789359	11.158	4	LBJ		ss527787809	60.971	7	T042		ss475879164	22654	8	T003
nullss475881324	30.195	3	T052		nullss475877063	35.97	2	T064		ss527789626	17.023	4	LBJ		ss475876871	64.959	7	T042		ss475882886	27356	8	T003
ss527788418	32.484	3	T052		ss527789069	44.518	2	T064		ss527788855	17.696	4	LBJ		ss475875903	67.505	7	T042		ss527789186	29690	8	T003
ss527789390	33.99	3	T052		ss475881526	49.862	2	T064		ss527789588	18.711	4	LBJ		ss475879501	0	8	T042		ss475882013	33542	8	T003
ss527788606	36.503	3	T052		ss527789655	49.862	2	T064		ss475877738	23.43	4	LBJ		ss527788654	1.684	8	T042		nullss527788314	37353	8	T003
ss527788715	36.503	3	T052		ss527787977	51.264	2	T064		ss527789875	26.964	4	LBJ		ss527788819	10.954	8	T042		ss527787770	0	9	T003
ss475876304	39.372	3	T052		nullss475877179	51.797	2	T064		ss527787846	28.506	4	LBJ		nullss527788314	14.507	8	T042		ss475883149	0.531	9	T003
ss527788377	39.733	3	T052		ss527788599	52.086	2	T064		ss527789237	39.835	4	LBJ		ss527789663	18.447	8	T042		nullss527789896	2706	9	T003
ss527789846	39.764	3	T052		ss527789734	52.086	2	T064		ss527789906	46.682	4	LBJ		ss527789186	24.829	8	T042		ss475882090	8343	9	T003
ss527788241	39.796	3	T052		ss527788185	52.244	2	T064		ss527788772	50.292	4	LBJ		ss527788932	29.289	8	T042		ss475882924	14577	9	T003
ss527788083	40.627	3	T052		ss527789533	55.304	2	T064		ss527788551	51.301	4	LBJ		ss527787973	31.63	8	T042		ss475879420	15029	9	T003
ss527789682	40.627	3	T052		ss527789721	55.737	2	T064		ss527789233	0	5	LBJ		ss527789515	34.323	8	T042		ss475878543	16486	9	T003
ss527789194	45.602	3	T052		ss475883439	73.361	2	T064		ss527789034	0.84	5	LBJ		ss527789745	46.572	8	T042		ss475879846	23946	9	T003
nullss475877723	54.018	3	T052		ss527789865	73.736	2	T064		ss527788834	0.865	5	LBJ		nullss475882875	56.088	8	T042		ss475879489	27380	9	T003
nullss475877543	54.515	3	T052		nullss475883659	74.5	2	T064		ss475875943	2.696	5	LBJ		ss527787774	71.553	8	T042		ss475876672	30262	9	T003
nullss475878019	0	4	T052		ss475883269	75.634	2	T064		ss527789867	2.82	5	LBJ		ss527789433	76.124	8	T042		nullss475879516	34523	9	T003
ss475878104	0	4	T052		ss527788022	77.293	2	T064		ss527788574	5.057	5	LBJ		ss475879284	0	9	T042		ss475882948	37434	9	T003
nullss527788153	1.059	4	T052		ss527789422	78.453	2	T064		ss527787941	9.951	5	LBJ		ss475883029	1.471	9	T042		ss475879527	42679	9	T003
ss475878003	2.224	4	T052		ss527788340	79.845	2	T064		ss527789073	10.523	5	LBJ		ss527789495	2.988	9	T042		ss475879575	47223	9	T003
ss475882754	6.782	4	T052		ss527787913	80.194	2	T064		ss527788525	11.261	5	LBJ		ss527788539	5.707	9	T042		ss475879594	0	10	T003
nullss475875885	12.407	4	T052		ss527789850	81.107	2	T064		ss527788284	15.214	5	LBJ		ss475879324	10.744	9	T042		nullss475879592	0.007	10	T003
nullss527789588	24.636	4	T052		ss527787870	83.772	2	T064		ss475875974	16.847	5	LBJ		ss475879352	14.929	9	T042		ss475879698	12265	10	T003
nullss475878498	0	5	T052		ss475877114	85.184	2	T064		ss527788614	17.361	5	LBJ		ss527789896	17.655	9	T042		ss527788862	25898	10	T003
nullss475879953	0	5	T052		ss527789616	86.693	2	T064		ss527788783	28.305	5	LBJ		nullss475882919	23.185	9	T042		ss475879754	36818	10	T003
ss475877462	0	5	T052		nullss475881570	87.313	2	T064		ss527787959	30.681	5	LBJ		ss527789299	0	10	T042		nullss475883206	39288	10	T003
nullss475876742	0.776	5	T052		ss527787885	93.075	2	T064		ss527787945	32.219	5	LBJ		ss475879594	2.863	10	T042		ss475879807	42010	10	T003
nullss475877455	1.854	5	T052		ss527789257	93.324	2	T064		ss527788262	35.041	5	LBJ		ss527788072	8.667	10	T042		ss475883235	44708	10	T003
nullss475879959	5.293	5	T052		nullss475878423	97.577	2	T064		ss527789697	39.899	5	LBJ		ss527789412	10.598	10	T042		nullss475876228	55331	10	T003
ss527789867	6.787	5	T052		nullss475877192	104.575	2	T064		ss527789863	40.196	5	LBJ		nullss475881592	28.106	10	T042		nullss527789517	56809	10	T003
nullss475882773	10.789	5	T052		nullss475878810	105.285	2	T064		ss527789274	44.749	5	LBJ		ss527788459	28.492	10	T042		ss475882322	57642	10	T003
nullss475878336	11.45	5	T052		ss475881511	106.784	2	T064		ss527788917	46.605	5	LBJ		nullss475877712	46.043	10	T042		ss527788510	61299	10	T003
nullss475878225	11.829	5	T052		ss475878616	109.302	2	T064		ss527789361	46.928	5	LBJ		ss527789883	62.725	10	T042		ss527788872	61308	10	T003
ss527789174	14.335	5	T052		nullss475877694	0	3	T064		ss527788877	51.495	5	LBJ		ss475879861	72.21	10	T042		ss475879943	62642	10	T003
nullss475880615	14.476	5	T052		ss475876303	5.85	3	T064		ss527789264	54.693	5	LBJ		ss527789056	0	11	T042		ss475878138	64424	10	T003
ss475878467	14.972	5	T052		ss475883467	8.719	3	T064		ss527788824	62.074	5	LBJ		ss527787852	0.187	11	T042		nullss475880415	0	11	T003
ss475878470	15.036	5	T052		nullss475877715	10.121	3	T064		ss475878462	66.044	5	LBJ		nullss475880094	8.359	11	T042		nullss475880249	8916	11	T003
ss475878471	15.036	5	T052		nullss475877747	11.917	3	T064		ss527789818	71.948	5	LBJ		ss527789758	21.741	11	T042		ss475879719	10148	11	T003
ss475878472	15.099	5	T052		nullss475877723	15.199	3	T064		ss527788003	72.729	5	LBJ		ss527788995	24.727	11	T042		ss475880225	10532	11	T003
nullss475878141	15.491	5	T052		nullss475877719	15.199	3	T064		ss527789781	73.85	5	LBJ		nullss475880016	30.545	11	T042		nullss475876281	10532	11	T003
ss475878161	16.806	5	T052		nullss475881324	15.754	3	T064		ss527788457	75.953	5	LBJ		nullss527789766	36.853	11	T042		ss475880195	17189	11	T003
ss527787941	16.806	5	T052		nullss475883469	15.754	3	T064		ss527787860	0	6	LBJ		nullss527788961	0	12	T042		ss527788105	52989	11	T003
ss527788525	16.806	5	T052		nullss475877768	17.128	3	T064		ss527787915	1.407	6	LBJ		nullss475880640	7.687	12	T042		nullss475882338	54713	11	T003
ss527788574	16.901	5	T052		nullss475877792	17.851	3	T064		ss527789592	9.33	6	LBJ		ss527788620	9.499	12	T042		ss475882982	56438	11	T003
ss527789548	16.901	5	T052		nullss475877826	17.851	3	T064		ss475878560	12.499	6	LBJ		ss527787778	10.235	12	T042		ss527787872	57366	11	T003
ss527789073	17.986	5	T052		nullss475877791	17.851	3	T064		ss527788768	16.885	6	LBJ		ss475880645	16.034	12	T042		ss475877524	58253	11	T003
ss527787905	18.477	5	T052		ss475877810	17.851	3	T064		ss527788212	27.774	6	LBJ		ss527787817	34.725	12	T042		ss475877511	58743	11	T003
ss527788614	20.374	5	T052		ss475877710	23.478	3	T064		ss475878620	29.567	6	LBJ		ss527788839	37.095	12	T042		nullss475882951	60122	11	T003
ss527788284	21.317	5	T052		nullss475877707	29.876	3	T064		ss527789794	30.632	6	LBJ		ss475878064	45.707	12	T042		ss527788135	60122	11	T003
nullss475881592	22.308	5	T052		ss475881325	33.9	3	T064		ss527789789	33.393	6	LBJ		ss527788312	52.131	12	T042		ss475877497	60562	11	T003
nullss475875964	22.786	5	T052		nullss475875820	37.296	3	T064		ss475876015	37.308	6	LBJ		ss475882378	61.669	12	T042		ss475880359	0.172	12	T003
nullss475882313	23.445	5	T052		ss475877666	0	3	T064		ss475878703	39.361	6	LBJ		ss527789730	70.969	12	T042		nullss475876311	4812	12	T003
ss527789634	25.09	5	T052		nullss475877495	1.552	3	T064		ss527789084	39.566	6	LBJ		nullss475880348	73.327	12	T042		ss475884104	6610	12	T003
ss527788090	25.934	5	T052		ss475876865	2.915	3	T064		ss527787800	41.626	6	LBJ		ss475881703	0	13	T042		ss475879711	13989	12	T003
ss527787959	28.446	5	T052		ss475881559	5.436	3	T064		ss527788579	41.69	6	LBJ		nullss475880710	0.646	13	T042		ss475880434	21454	12	T003
nullss475878154	33.791	5	T052		nullss475883088	5.533	3	T064		ss475878652	42.597	6	LBJ		ss527787796	2.48	13	T042		ss475882467	23891	12	T003
ss527788754	40.028	5	T052		ss475882683	5.644	3	T064		ss527789771	44.775	6	LBJ		ss527788785	5.02	13	T042		ss475876325	23941	12	T003
nullss475882154	0	6	T052		ss475877507	6.094	3	T064		ss527789452	46.159	6	LBJ		ss527787957	8.526	13	T042		nullss475880475	36642	12	T003
nullss527788040	8.772	6	T052		ss475880065	8.184	3	T064		ss527787995	47.135	6	LBJ		ss527789414	12.261	13	T042		ss475880537	47793	12	T003
ss475878722	8.772	6	T052		nullss475877530	11.126	3	T064		ss475878674	48.011	6	LBJ		nullss527789756	14.439	13	T042		ss475880553	51085	12	T003
ss527789554	10.093	6	T052		nullss475877543	11.593	3	T064		ss527789768	53.72	6	LBJ		ss527788512	17.873	13	T042		ss475880590	53874	12	T003
ss527789509	11.782	6	T052		ss475882685	14.233	3	T064		ss527789509	54.396	6	LBJ		nullss475880805	23.092	13	T042		ss475880642	58018	12	T003
nullss527788011	12.866	6	T052		ss475880153	15.302	3	T064		ss527788011	54.759	6	LBJ		ss527789674	25.535	13	T042		ss527788450	4779	13	T003
ss527789145	12.866	6	T052		ss527789796	19.826	3	T064		ss475878683	54.996	6	LBJ		ss527788233	27.736	13	T042		ss475881766	14247	13	T003
ss527789507	13.958	6	T052		ss475880097	19.893	3	T064		ss527788686	55.756	6	LBJ		ss527789786	34.831	13	T042		ss475880469	19185	13	T003
ss527787792	18.289	6	T052		ss527788364	19.897	3	T064		ss527788597	57.894	6	LBJ		nullss475876408	39.285	13	T042		ss475882451	49373	13	T003
ss527787995	18.982	6	T052		ss527788608	19.936	3	T064		ss527788088	58.573	6	LBJ		ss527787858	39.299	13	T042		ss475881189	0	14	T003
ss527787800	19.699	6	T052		ss527789497	19.942	3	T064		ss527787918	59.281	6	LBJ		ss475880957	47.074	13	T042		nullss475882489	1322	14	T003
ss475878652	19.784	6	T052		ss475882146	20.211	3	T064		ss527789231	60.557	6	LBJ		ss475882453	51.432	13	T042		nullss475881177	1340	14	T003
ss527788935	21.122	6	T052		ss527788418	20.817	3	T064		ss527789100	0	7	LBJ		ss527788455	0	14	T042		nullss475881181	2217	14	T003
ss475876015	22.696	6	T052		ss527789505	21.103	3	T064		ss527788159	0.36	7	LBJ		ss527788978	3.585	14	T042		nullss475878424	31062	14	T003
ss475876055	24.85	6	T052		ss527789614	21.425	3	T064		ss475883219	1.173	7	LBJ		ss527789071	4.213	14	T042		ss475881076	33408	14	T003
ss527788991	25.515	6	T052		ss527788308	22.433	3	T064		ss527788684	5.582	7	LBJ		ss527788253	4.805	14	T042		ss475879459	36358	14	T003
ss527787934	25.552	6	T052		ss527788732	24.963	3	T064		ss527788487	6.892	7	LBJ		ss527788007	6.202	14	T042		ss475880683	38873	14	T003
nullss475876056	26.388	6	T052		ss475876884	25.589	3	T064		ss527788436	8.02	7	LBJ		ss527789087	10.977	14	T042		ss475881012	49981	14	T003
ss527789794	28.041	6	T052		nullss475883873	28.703	3	T064		ss527788048	13.146	7	LBJ		ss475881076	24.947	14	T042		ss475880978	54748	14	T003
ss527788212	32.435	6	T052		nullss475877573	28.994	3	T064		ss527789420	15.999	7	LBJ		ss475882472	26.348	14	T042		ss475876485	5125	15	T003
ss527788197	33.183	6	T052		nullss527789597	29.419	3	T064		ss527789890	23.872	7	LBJ		ss527788030	29.515	14	T042		ss527789693	5125	15	T003
ss527789015	33.409	6	T052		ss475882699	33.671	3	T064		ss527789007	27.444	7	LBJ		ss527789248	53.381	14	T042		nullss475881272	6522	15	T003
ss527788560	35.034	6	T052		ss475877642	33.671	3	T064		ss527789229	31.017	7	LBJ		ss527789638	64.782	14	T042		ss475881315	10144	15	T003
nullss475880444	36.542	6	T052		ss475881187	0	4	T064		ss527789489	32.959	7	LBJ		ss527788922	64.845	14	T042		nullss475876498	10534	15	T003
nullss527789237	37.375	6	T052		ss527789628	0	4	T064		ss527789535	33.392	7	LBJ		ss527788362	76.119	14	T042		ss527789659	12182	15	T003
ss475878560	49.977	6	T052		ss527788020	7.58	4	T064		ss527789852	35.546	7	LBJ		nullss475881256	0	15	T042		ss475881365	16245	15	T003
nullss475878577	68.339	6	T052		nullss475883810	7.583	4	T064		ss527788175	37.177	7	LBJ		ss527789584	1.202	15	T042		ss475876971	16554	15	T003
nullss475882114	0	9	T052		ss475878550	8.373	4	T064		ss527788557	37.979	7	LBJ		nullss527789303	1.809	15	T042		nullss527788568	22594	15	T003
nullss475883567	0	9	T052		ss527789436	9.138	4	T064		ss527789815	39.211	7	LBJ		ss527789775	3.416	15	T042		ss475877149	30591	15	T003
ss475879247	0.47	9	T052		ss475877932	0	4	T064		ss527788888	40.324	7	LBJ		ss527789764	4.586	15	T042		ss527789172	33874	15	T003
ss527788539	3.747	9	T052		nullss475877912	2.638	4	T064		ss527789773	41.446	7	LBJ		nullss527789379	5.461	15	T042		ss475881511	40240	15	T003
nullss475879304	3.749	9	T052		nullss475881491	20.103	4	T064		ss475878863	41.69	7	LBJ		ss527788730	5.69	15	T042		ss475883437	57901	15	T003
ss475879285	4.194	9	T052		nullss475882728	20.667	4	T064		ss527788416	42.204	7	LBJ		nullss475883181	7.743	15	T042		ss475884046	60807	15	T003
nullss475879328	6.758	9	T052		ss527789123	24.127	4	T064		ss527788696	42.519	7	LBJ		ss475876916	7.823	15	T042		nullss475881125	81892	15	T003
nullss475878344	8.692	9	T052		ss475883120	24.95	4	T064		ss475878861	45.908	7	LBJ		ss527789306	13.162	15	T042		nullss475882563	0	16	T003
ss475879352	8.692	9	T052		ss475877855	25.959	4	T064		ss475878852	46.654	7	LBJ		ss527787838	14.268	15	T042		ss475880779	3236	16	T003
ss527789896	8.956	9	T052		ss527788551	29.728	4	T064		ss527789371	52.621	7	LBJ		ss475876494	14.831	15	T042		ss475882576	14368	16	T003
nullss475882923	13.107	9	T052		nullss527788223	32.084	4	T064		ss527788713	53.643	7	LBJ		ss527789318	15.835	15	T042		nullss475877116	36217	16	T003
ss475879403	17.447	9	T052		ss527789595	34.72	4	T064		ss527789708	55.248	7	LBJ		ss527787850	16.141	15	T042		nullss475877122	36246	16	T003
ss527788884	18.68	9	T052		ss527788707	35.336	4	T064		ss527788133	56.632	7	LBJ		ss527789226	26.715	15	T042		ss475877126	36249	16	T003
nullss475879069	19.153	9	T052		ss527789012	35.912	4	T064		ss527789192	58.65	7	LBJ		ss527789900	27.88	15	T042		ss475879486	42866	16	T003
ss475879410	19.735	9	T052		nullss527787876	40.428	4	T064		ss527789254	60.957	7	LBJ		ss527788695	30.156	15	T042		ss475879409	57540	16	T003
nullss475881473	20.082	9	T052		ss475882786	0	5	T064		ss475883265	61.352	7	LBJ		nullss527789659	30.71	15	T042		ss475879267	6330	17	T003
nullss475879516	22.231	9	T052		ss475881905	4.963	5	T064		ss527788140	0	8	LBJ		ss527788682	31.555	15	T042		ss475881985	6759	17	T003
ss475879434	22.38	9	T052		nullss475878286	8.622	5	T064		ss527787774	2.614	8	LBJ		ss527789665	33.255	15	T042		ss475876612	9576	17	T003
nullss475879514	23.427	9	T052		ss527788262	8.994	5	T064		ss527788691	5.457	8	LBJ		ss527789301	35.821	15	T042		ss475882022	10955	17	T003
nullss475879462	25.983	9	T052		ss475880255	9.668	5	T064		ss527787856	11.333	8	LBJ		ss527788142	36.189	15	T042		ss475882030	12316	17	T003
nullss475879521	26.657	9	T052		ss527787945	10.884	5	T064		ss527788382	12.128	8	LBJ		ss527788504	36.733	15	T042		ss475882052	13257	17	T003
ss527789259	26.907	9	T052		nullss475878141	16.58	5	T064		ss527788414	13.735	8	LBJ		ss527789550	39.61	15	T042		ss475882130	29139	17	T003
ss527787955	28.091	9	T052		ss475879988	17.282	5	T064		ss527789041	16.239	8	LBJ		nullss475882515	40.707	15	T042		nullss475882140	32251	17	T003
ss475877289	29.283	9	T052		ss475878161	17.938	5	T064		ss475879986	16.929	8	LBJ		ss475877008	41.63	15	T042		nullss527788650	41990	17	T003
ss527789250	29.694	9	T052		nullss475879953	19.714	5	T064		ss527788328	20.38	8	LBJ		ss527788086	45.268	15	T042		ss475883108	41993	17	T003
ss527788626	33.083	9	T052		nullss475882773	20.004	5	T064		ss527787965	23.414	8	LBJ		ss527788127	45.268	15	T042		ss475881042	43879	17	T003
nullss475880951	34.042	9	T052		nullss475882777	23.489	5	T064		ss527788121	23.652	8	LBJ		ss527789865	45.367	15	T042		ss475878591	50316	17	T003
nullss475879468	36.221	9	T052		nullss475882785	23.941	5	T064		ss527788796	33.939	8	LBJ		ss527787913	49.662	15	T042		ss475876634	61355	17	T003
ss475881575	44.567	9	T052		ss527788574	27.466	5	T064		ss475879145	35.141	8	LBJ		ss527789296	52.674	15	T042		ss475879669	0.572	1	Moon
ss527789332	50.765	9	T052		ss527788727	27.753	5	T064		ss527789515	37.824	8	LBJ		nullss527788092	56.175	15	T042		nullss475876668	0.586	1	Moon
nullss475879510	52.969	9	T052		ss475875945	27.765	5	T064		ss527787973	37.966	8	LBJ		ss527789461	58.42	15	T042		ss527788167	7190	1	Moon
ss475879580	54.847	9	T052		ss527789704	28.066	5	T064		ss527788932	38.015	8	LBJ		ss527787864	71.111	15	T042		ss527788719	7200	1	Moon
nullss475883695	62.476	9	T052		ss527789548	29.226	5	T064		ss527788320	38.411	8	LBJ		ss527787947	74.987	15	T042		nullss475881166	10684	1	Moon
nullss475879548	66.947	9	T052		ss527787905	29.812	5	T064		ss527789186	40.5	8	LBJ		nullss475881631	76.964	15	T042		ss527789244	20099	1	Moon
ss475879561	67.991	9	T052		ss527788525	30.743	5	T064		ss527788314	43.738	8	LBJ		ss527787880	79.412	15	T042		ss527788266	24646	1	Moon
ss475882948	77.854	9	T052		ss527787941	31.591	5	T064		ss527788976	50.65	8	LBJ		ss527788832	80.713	15	T042		ss527789280	24935	1	Moon
nullss475879578	86.788	9	T052		ss475878225	32.719	5	T064		ss527789190	51.462	8	LBJ		ss527789869	81.167	15	T042		ss527788115	27747	1	Moon
nullss527789649	88.266	9	T052		ss527789073	33.191	5	T064		ss527788725	53.16	8	LBJ		nullss475879202	82.671	15	T042		ss527789861	29640	1	Moon
ss475879489	91.627	9	T052		ss475875964	34.571	5	T064		ss527789511	54.692	8	LBJ		ss475876144	88.048	15	T042		nullss527788496	33963	1	Moon
nullss475881569	0	10	T052		ss527788614	34.843	5	T064		ss527788546	56.751	8	LBJ		ss527788635	89.694	15	T042		ss475881155	44153	1	Moon
nullss527788149	0	10	T052		nullss475882768	42.935	5	T064		ss527787761	60.486	8	LBJ		ss527788075	96.343	15	T042		ss475881154	44156	1	Moon
ss475880339	1.126	10	T052		nullss475878159	42.935	5	T064		ss527789282	0	9	LBJ		ss527788028	102.723	15	T042		ss527789610	49940	1	Moon
nullss475879600	9.224	10	T052		nullss527788195	73.777	5	T064		ss475882054	0.441	9	LBJ		nullss475881125	108.137	15	T042		ss527788392	54665	1	Moon
nullss527788042	19.214	10	T052		ss527788284	81.934	5	T064		ss527787770	1.769	9	LBJ		ss527789312	109.911	15	T042		ss527788356	54665	1	Moon
ss527788026	27.296	10	T052		nullss475879805	82.188	5	T064		ss527788348	2.997	9	LBJ		ss527789803	0	16	T042		ss527787825	55246	1	Moon
nullss475875839	27.758	10	T052		nullss475878625	86.168	5	T064		ss527789896	6.075	9	LBJ		ss527788566	0.667	16	T042		ss527789240	57461	1	Moon
ss475878872	31.181	10	T052		nullss475878349	96.074	5	T064		ss475879352	10.382	9	LBJ		ss527788589	0.951	16	T042		ss475883059	60629	1	Moon
nullss527789685	59.217	10	T052		nullss475875985	97.045	5	T064		ss527789465	13.413	9	LBJ		ss527789798	1.784	16	T042		ss475877731	60645	1	Moon
nullss475879653	62.961	10	T052		nullss475878429	109.687	5	T064		ss527788884	20.367	9	LBJ		ss527788062	3.203	16	T042		ss527789137	-0.000	2	Moon
nullss527788111	63.576	10	T052		nullss475878404	111.193	5	T064		ss527789030	21.047	9	LBJ		ss527788099	3.324	16	T042		ss527789602	0.000	2	Moon
nullss475876251	0	11	T052		nullss475879222	114.549	5	T064		ss527789755	21.432	9	LBJ		ss527789632	6.189	16	T042		ss527789533	4634	2	Moon
nullss475876252	0	11	T052		nullss475878416	119.441	5	T064		ss527788179	30.423	9	LBJ		ss527789552	8.783	16	T042		ss527788537	5915	2	Moon
nullss475880108	1.147	11	T052		nullss475877455	130.19	5	T064		ss527788893	32.089	9	LBJ		nullss475880472	12.497	16	T042		ss527789563	7860	2	Moon
nullss475880084	14.785	11	T052		nullss475878524	134.896	5	T064		ss527789649	45.588	9	LBJ		nullss475879277	13.893	16	T042		ss527789721	7862	2	Moon
nullss475876284	28.52	11	T052		ss527787971	159.122	5	T064		ss527788229	45.947	9	LBJ		ss527788781	14.422	16	T042		ss475877103	8496	2	Moon
ss527789348	35.913	11	T052		ss475878379	162.925	5	T064		ss527788812	0	10	LBJ		ss527788157	16.248	16	T042		ss527789324	9800	2	Moon
nullss475880046	40.341	11	T052		ss527788457	168.3	5	T064		ss527789164	8.566	10	LBJ		ss527789138	18.754	16	T042		ss527788533	9800	2	Moon
ss475880069	44.314	11	T052		ss475876204	177.422	5	T064		ss527788661	10.752	10	LBJ		ss475881805	21.104	16	T042		ss527789655	9800	2	Moon
ss527788404	48.997	11	T052		nullss475882178	178.96	5	T064		ss527789202	16.191	10	LBJ		ss527788147	21.713	16	T042		ss527789715	10236	2	Moon
ss475880116	51.611	11	T052		ss527788824	185.108	5	T064		ss527789883	20.333	10	LBJ		nullss475881846	29.55	16	T042		ss527787977	10678	2	Moon
ss527788817	60.852	11	T052		nullss475877350	186.784	5	T064		ss527788181	24.276	10	LBJ		ss527789330	32.835	16	T042		ss475877029	11573	2	Moon
ss527788944	66.678	11	T052		ss475877708	190.983	5	T064		ss527788862	36.482	10	LBJ		ss527789477	33.99	16	T042		ss527789513	11573	2	Moon
nullss475878425	69.952	11	T052		ss475876869	191.786	5	T064		ss527787807	38.632	10	LBJ		ss527788800	39.09	16	T042		ss527788638	11829	2	Moon
nullss527787878	71.552	11	T052		ss527789264	194.243	5	T064		ss527789732	38.908	10	LBJ		ss527788891	40.025	16	T042		ss527788185	17649	2	Moon
ss527788422	73.439	11	T052		ss475883689	199.434	5	T064		ss527788984	44.964	10	LBJ		nullss475876840	47.934	16	T042		ss527789734	20337	2	Moon
nullss475876413	78.159	11	T052		nullss475878018	201.431	5	T064		ss527788595	45.161	10	LBJ		nullss527788802	48.542	16	T042		ss527789503	36881	2	Moon
ss527787874	84.681	11	T052		ss527788420	205.46	5	T064		ss527788616	47.894	10	LBJ		ss475879730	57.31	16	T042		ss475882801	36894	2	Moon
nullss475881568	85.817	11	T052		ss475878400	209.465	5	T064		ss527789340	49.463	10	LBJ		ss527788098	64.409	16	T042		ss527789689	37757	2	Moon
ss527788999	91.036	11	T052		ss475879047	213.331	5	T064		ss527788042	51.182	10	LBJ		ss475881732	68.665	16	T042		ss527789062	39637	2	Moon
ss475880280	91.865	11	T052		ss475878398	215.293	5	T064		ss527788111	52.687	10	LBJ		nullss475877453	75.262	16	T042		ss527789117	42016	2	Moon
ss527787951	91.938	11	T052		nullss475879445	0	6	T064		ss527788026	55.951	10	LBJ		nullss475881566	0	17	T042		nullss475877340	43859	2	Moon
ss527789003	93.449	11	T052		nullss475878673	0.95	6	T064		ss527788972	58.561	10	LBJ		nullss527789479	2.802	17	T042		ss527788717	45783	2	Moon
ss527788673	94.695	11	T052		nullss475876041	1.72	6	T064		ss527789779	60.895	10	LBJ		ss475882958	5.042	17	T042		ss527789235	47127	2	Moon
ss475880309	96.855	11	T052		nullss475878726	3.319	6	T064		ss527788853	61.096	10	LBJ		ss475881959	7.659	17	T042		ss527787821	48030	2	Moon
nullss475880570	107.829	11	T052		ss475878652	11.58	6	T064		ss527788787	62.235	10	LBJ		ss527789647	19.6	17	T042		nullss527788911	49010	2	Moon
nullss475876296	121.239	11	T052		ss527787800	11.775	6	T064		ss527789299	63.148	10	LBJ		ss527788342	25.746	17	T042		ss475877373	49028	2	Moon
nullss475876791	124.896	11	T052		ss527787792	13.452	6	T064		ss527789676	63.384	10	LBJ		ss475882608	27.503	17	T042		ss527789184	49960	2	Moon
nullss475882369	132.196	11	T052		ss475878722	15.405	6	T064		ss475880041	0	11	LBJ		ss527787932	28.612	17	T042		nullss475877404	51776	2	Moon
nullss475876311	0	12	T052		ss527787918	15.411	6	T064		ss527789142	7.475	11	LBJ		ss527788371	36.016	17	T042		ss475878757	52181	2	Moon
nullss527787827	0	12	T052		ss527789554	15.848	6	T064		ss527789719	7.509	11	LBJ		ss527789616	36.948	17	T042		ss475882676	52696	2	Moon
nullss475880382	1.664	12	T052		ss527789509	16.746	6	T064		ss527789135	18.104	11	LBJ		ss527789182	37.648	17	T042		ss475882469	54278	2	Moon
nullss475880379	2.767	12	T052		ss527789145	16.974	6	T064		ss527789056	18.342	11	LBJ		ss527788034	38.327	17	T042		nullss475876537	55505	2	Moon
nullss475882119	3.319	12	T052		ss527789507	17.095	6	T064		ss527789196	19.205	11	LBJ		ss527789113	46.212	17	T042		ss527788081	0.000	3	Moon
nullss475880362	4.289	12	T052		nullss475882154	26.918	6	T064		ss527787852	20.416	11	LBJ		ss527788641	49.511	17	T042		ss475877535	1389	3	Moon
nullss475880354	5.703	12	T052		nullss527788011	27.772	6	T064		ss527788700	21.782	11	LBJ		ss475882211	51.132	17	T042		ss527788473	1389	3	Moon
nullss475881813	0	13	T052		ss475878687	28.635	6	T064		ss527789346	28.757	11	LBJ		nullss475882224	60.466	17	T042		ss527789440	1444	3	Moon
ss527789222	7.444	13	T052		nullss475878679	29.048	6	T064		ss475880193	31.323	11	LBJ		ss475875948	0	5-A	T042		nullss475877543	1703	3	Moon
ss527789261	7.445	13	T052		nullss475878424	0	6	T064		ss527788944	32.047	11	LBJ		ss527788574	3.412	5-A	T042		nullss527788268	2176	3	Moon
ss475881814	7.568	13	T052		nullss475883637	2.547	6	T064		ss475880207	34.34	11	LBJ		ss527788046	7.57	5-A	T042		ss527789702	3828	3	Moon
nullss475883596	10.074	13	T052		ss527789308	2.845	6	T064		ss475880225	38.949	11	LBJ		ss527788284	10.871	5-A	T042		ss527788608	10125	3	Moon
nullss475880682	13.975	13	T052		ss475878577	4.797	6	T064		ss527789429	41.902	11	LBJ		ss475875974	13.935	5-A	T042		ss527789597	14056	3	Moon
nullss475880675	21.157	13	T052		nullss475878572	6.86	6	T064		ss527788720	46.794	11	LBJ		nullss527788054	0	5-B	T042		ss527787991	14407	3	Moon
nullss475883677	40.508	13	T052		nullss475876400	8.168	6	T064		ss527789770	46.863	11	LBJ		ss527788457	3.58	5-B	T042		ss527789404	14407	3	Moon
nullss475878424	0	14	T052		nullss475880816	8.168	6	T064		ss527788999	47.424	11	LBJ		ss527789818	8.756	5-B	T042		ss527788308	15332	3	Moon
nullss475876463	26.788	14	T052		nullss475881116	10.625	6	T064		ss527788151	48.472	11	LBJ		ss527789781	12.692	5-B	T042		ss527788732	15667	3	Moon
nullss475880141	30.365	14	T052		nullss475878714	15.771	6	T064		ss527788215	49.904	11	LBJ		ss527788909	15.73	5-B	T042		ss527788418	19963	3	Moon
nullss475880816	34.143	14	T052		ss475876267	16.272	6	T064		ss527788673	52.025	11	LBJ		ss475876658	0	1	T081		ss527789881	20434	3	Moon
nullss475876478	63.545	14	T052		nullss475877239	18.206	6	T064		ss475880309	53.684	11	LBJ		ss527788249	3.311	1	T081		ss475880562	24668	3	Moon
ss475878701	63.957	14	T052		ss527788520	20.492	6	T064		ss527788930	58.623	11	LBJ		ss475876276	7.671	1	T081		ss475879108	24668	3	Moon
ss527788452	64.891	14	T052		ss475875994	21.704	6	T064		ss527788334	59.396	11	LBJ		ss475877633	8.204	1	T081		ss527789215	25625	3	Moon
nullss527789272	69.071	14	T052		nullss527789768	24.877	6	T064		ss527789373	62.533	11	LBJ		nullss527788167	10.289	1	T081		ss527787788	26049	3	Moon
ss527789248	69.168	14	T052		ss527788583	31.614	6	T064		ss527788675	0	12	LBJ		nullss475878554	11.439	1	T081		ss475877728	39720	3	Moon
ss527789541	71.394	14	T052		ss475881589	0	7	T064		ss475880480	3.701	12	LBJ		nullss475876750	18.178	1	T081		ss527788354	0	4	Moon
ss527789916	71.394	14	T052		ss475878852	6.856	7	T064		ss527788038	6.573	12	LBJ		ss527788115	20.491	1	T081		ss527788707	6562	4	Moon
nullss475875832	78.137	14	T052		ss527789815	11.132	7	T064		ss527788109	6.753	12	LBJ		ss527789244	22.107	1	T081		ss527789672	7492	4	Moon
ss527788968	79.617	14	T052		ss475878863	15.735	7	T064		ss527787943	7.967	12	LBJ		ss527789219	23.111	1	T081		ss527789170	9819	4	Moon
ss475877282	80.11	14	T052		ss475878809	27.391	7	T064		ss527789639	8.653	12	LBJ		ss527789483	23.562	1	T081		ss527789691	9819	4	Moon
ss527788024	80.777	14	T052		ss475878795	30.747	7	T064		ss527788161	10.89	12	LBJ		ss527789861	25.57	1	T081		nullss527788223	9877	4	Moon
ss527788119	81.281	14	T052		nullss475878764	33.955	7	T064		ss527788963	20.499	12	LBJ		ss527789032	26.762	1	T081		ss527788667	10286	4	Moon
ss527788030	83.083	14	T052		nullss475878742	34.628	7	T064		ss527788723	24.348	12	LBJ		ss527789822	31.853	1	T081		ss527789039	10286	4	Moon
nullss475879844	87.24	14	T052		ss475879570	40.135	7	T064		ss527787899	25.777	12	LBJ		ss475876813	33.702	1	T081		ss527789123	16394	4	Moon
nullss475883637	95.697	14	T052		ss475878821	41.085	7	T064		ss527788410	27.269	12	LBJ		nullss475875772	41.216	1	T081		ss475877349	25723	4	Moon
nullss475881624	0	15	T052		ss527789102	42.511	7	T064		ss527787778	30.865	12	LBJ		ss527789879	43.919	1	T081		ss527789578	26731	4	Moon
ss527788075	0	15	T052		nullss475876847	44.71	7	T064		ss527788982	36.907	12	LBJ		ss527788356	48.6	1	T081		ss527788823	33910	4	Moon
ss527788402	0.008	15	T052		nullss527788791	45.393	7	T064		ss527788663	0	13	LBJ		nullss475877491	0	2	T081		nullss475877931	33910	4	Moon
ss527788028	0.239	15	T052		nullss475878860	52.788	7	T064		ss527788785	2.159	13	LBJ		ss527789715	14.124	2	T081		ss527787846	34071	4	Moon
ss527789312	0.717	15	T052		nullss475879078	0	8	T064		ss527788096	3.797	13	LBJ		ss527788352	17.832	2	T081		ss527789875	34392	4	Moon
ss475879202	2.205	15	T052		ss475876636	0.131	8	T064		ss527787957	4.926	13	LBJ		nullss475877152	19.262	2	T081		ss475877738	35338	4	Moon
ss475881614	3.299	15	T052		nullss475879014	1.508	8	T064		ss527787796	4.988	13	LBJ		ss527788428	24.985	2	T081		ss527789115	37251	4	Moon
nullss527788568	4.93	15	T052		nullss475879963	2.917	8	T064		ss527788698	5.858	13	LBJ		ss527789069	26.783	2	T081		nullss527789588	39351	4	Moon
ss475880670	15.132	15	T052		ss527789336	3.93	8	T064		ss475876562	6.978	13	LBJ		ss475882650	27.745	2	T081		ss527789626	43034	4	Moon
ss527789869	17.117	15	T052		nullss475883539	4.416	8	T064		ss527788704	7.313	13	LBJ		nullss475882655	31.578	2	T081		ss527788855	45493	4	Moon
nullss475878306	19.642	15	T052		ss475879083	4.717	8	T064		ss527788396	7.863	13	LBJ		ss527789556	33.45	2	T081		ss475880584	48321	4	Moon
ss527787864	23.754	15	T052		nullss475882866	5.654	8	T064		ss527789290	8.309	13	LBJ		ss527787868	40.773	2	T081		ss527789619	49637	4	Moon
ss527787885	28.347	15	T052		ss475879095	8.217	8	T064		ss527789782	8.338	13	LBJ		ss527789286	41.838	2	T081		ss527789359	52112	4	Moon
ss475883922	28.918	15	T052		ss475882868	14.749	8	T064		ss527788094	8.387	13	LBJ		ss527788471	43.261	2	T081		ss475878115	53006	4	Moon
ss527789257	30.624	15	T052		ss527789396	17.626	8	T064		ss527789162	9.595	13	LBJ		ss527788290	44.893	2	T081		ss527789653	53006	4	Moon
nullss475881668	36.309	15	T052		ss527787965	17.726	8	T064		ss475880761	9.784	13	LBJ		ss527789689	49.963	2	T081		ss475880644	53457	4	Moon
nullss527789318	37.404	15	T052		ss527787780	21.043	8	T064		ss527788745	10.734	13	LBJ		nullss475877229	51.075	2	T081		ss527789811	53829	4	Moon
ss527789850	44.553	15	T052		ss527787774	25.93	8	T064		ss527787802	11.04	13	LBJ		nullss475875850	57.59	2	T081		ss527789266	53901	4	Moon
ss527787913	45.323	15	T052		ss527789433	26.287	8	T064		ss527788512	14.885	13	LBJ		ss527789365	61.651	2	T081		ss527789634	0	5	Moon
ss527789422	46.018	15	T052		ss475878940	27.353	8	T064		ss527789217	15.857	13	LBJ		ss475882676	63.988	2	T081		ss475881905	0	5	Moon
ss527788340	47.066	15	T052		ss527789408	27.353	8	T064		ss475881801	16.891	13	LBJ		nullss527789079	66.92	2	T081		ss475878876	13508	5	Moon
ss527788022	47.748	15	T052		ss527789051	27.353	8	T064		ss527789760	16.932	13	LBJ		ss475877441	69.903	2	T081		ss527788090	15542	5	Moon
ss527787829	48.068	15	T052		ss475884026	27.77	8	T064		ss527789435	16.969	13	LBJ		ss527788843	73.521	2	T081		ss527787959	16029	5	Moon
ss475883269	48.439	15	T052		ss527788380	34.926	8	T064		ss527789168	17.018	13	LBJ		ss475877507	0	3	T081		ss527787945	17934	5	Moon
ss527787870	48.543	15	T052		ss527788177	35.114	8	T064		ss527789111	18.147	13	LBJ		nullss527789497	11.999	3	T081		ss527788262	19938	5	Moon
ss527788092	49.181	15	T052		nullss475879025	36.585	8	T064		ss527788549	23.505	13	LBJ		nullss475882691	13.306	3	T081		ss527789697	34800	5	Moon
ss475877114	50.591	15	T052		ss475878074	36.709	8	T064		ss527787930	28.161	13	LBJ		nullss475877726	19.518	3	T081		ss475878400	38580	5	Moon
ss527789865	51.546	15	T052		nullss475879026	37.881	8	T064		ss527788233	30.456	13	LBJ		ss475877594	21.718	3	T081		ss527789274	39992	5	Moon
nullss475882524	52.167	15	T052		nullss475881645	43.131	8	T064		ss527787776	39.186	13	LBJ		ss527788608	23.239	3	T081		ss527788877	44109	5	Moon
nullss475876421	55.914	15	T052		ss475878856	0	9	T064		ss527787858	42.127	13	LBJ		ss527789505	24.434	3	T081		nullss475882353	45508	5	Moon
ss527789616	56.128	15	T052		ss527789062	3.047	9	T064		ss527788171	43.869	13	LBJ		ss527788308	28.017	3	T081		ss527788070	49708	5	Moon
ss527788759	56.344	15	T052		nullss475883447	3.306	9	T064		ss527789725	44.331	13	LBJ		nullss475882560	31.03	3	T081		nullss527788824	50170	5	Moon
ss475881315	62.392	15	T052		ss527788737	3.441	9	T064		ss475880932	45.693	13	LBJ		nullss475877628	33.228	3	T081		ss527787792	0	6	Moon
ss475881369	65.247	15	T052		nullss527789877	6.534	9	T064		ss527788183	50.955	13	LBJ		nullss475877688	37.448	3	T081		ss527789771	0.471	6	Moon
ss527789900	67.594	15	T052		ss527789117	6.789	9	T064		ss527788455	0	14	LBJ		ss527789215	41.439	3	T081		ss527788991	9333	6	Moon
ss475883309	68.132	15	T052		ss527788637	6.975	9	T064		ss527788914	2.762	14	LBJ		nullss475877693	42.853	3	T081		nullss527787934	11774	6	Moon
nullss475876504	69.811	15	T052		ss475883764	7.06	9	T064		ss527788706	9.734	14	LBJ		ss475882105	44.052	3	T081		ss527789794	16334	6	Moon
nullss475882509	71.356	15	T052		ss527787821	8.892	9	T064		ss527789075	15.384	14	LBJ		ss475877710	46.082	3	T081		ss527789699	31112	6	Moon
ss527789306	76.866	15	T052		ss527789235	8.966	9	T064		ss527788492	18.717	14	LBJ		ss527789046	47.279	3	T081		nullss475878561	32336	6	Moon
nullss475882502	77.404	15	T052		ss475883527	10.926	9	T064		ss527788030	21.49	14	LBJ		ss475880027	48.153	3	T081		ss475881092	32468	6	Moon
ss475881255	80.007	15	T052		ss475880419	13.876	9	T064		ss527788293	24.027	14	LBJ		nullss475882708	52.135	3	T081		ss527789311	32518	6	Moon
nullss475881272	80.808	15	T052		ss527788942	14.998	9	T064		ss527788119	25.304	14	LBJ		ss475877728	54.255	3	T081		nullss475878572	32990	6	Moon
nullss527788251	85.623	15	T052		ss475883066	17.292	9	T064		ss527788755	33.596	14	LBJ		ss527788606	56.074	3	T081		ss527788676	38609	6	Moon
ss527789764	85.623	15	T052		nullss475883083	19.523	9	T064		ss527789902	34.928	14	LBJ		ss527788715	58.106	3	T081		ss527789064	39074	6	Moon
ss527788125	86.322	15	T052		nullss527788440	0	9	T064		ss475880816	37.883	14	LBJ		ss527788241	61.723	3	T081		nullss475883118	40618	6	Moon
ss527789303	86.363	15	T052		ss475883149	5.785	9	T064		ss527789272	45.361	14	LBJ		nullss475877781	64.51	3	T081		ss527789805	40837	6	Moon
ss527788671	86.378	15	T052		ss475882054	8.791	9	T064		ss527789713	50.176	14	LBJ		nullss475881845	65.672	3	T081		nullss527788052	40847	6	Moon
ss527788730	86.378	15	T052		ss475879306	9.684	9	T064		ss527789638	53.091	14	LBJ		ss475879769	67.261	3	T081		nullss475876001	41381	6	Moon
ss527789584	86.378	15	T052		nullss475876766	16.429	9	T064		ss527788922	55.715	14	LBJ		ss527789012	0	4	T081		ss527789623	42029	6	Moon
ss527789775	86.378	15	T052		ss475882090	23.237	9	T064		ss527789764	0	15	LBJ		ss527789039	10.356	4	T081		ss527788163	48572	6	Moon
ss527789604	86.379	15	T052		ss475878835	25.41	9	T064		ss527789775	1.535	15	LBJ		nullss527788223	11.458	4	T081		nullss475876200	0	7	Moon
ss527789485	86.713	15	T052		ss475878543	34.78	9	T064		ss475882863	1.991	15	LBJ		ss527789672	12.337	4	T081		nullss475876201	0	7	Moon
ss527788012	87.625	15	T052		ss475883529	41.7	9	T064		ss527789645	2.08	15	LBJ		ss527788667	13.212	4	T081		ss527788830	1884	7	Moon
ss527788375	87.625	15	T052		ss475876672	49.529	9	T064		ss475876345	2.441	15	LBJ		nullss475877850	18.923	4	T081		ss475878756	4196	7	Moon
ss527789045	87.655	15	T052		nullss475879514	55.837	9	T064		ss527789438	4.139	15	LBJ		ss527789237	19.917	4	T081		ss475878777	6515	7	Moon
nullss527788299	94.121	15	T052		ss527788872	0	10	T064		ss527788125	4.451	15	LBJ		ss527788789	24.83	4	T081		ss527789254	6983	7	Moon
nullss475881283	112.85	15	T052		nullss527788322	7.302	10	T064		ss527788012	5.374	15	LBJ		ss475883643	24.41	4	T081		ss475878791	7446	7	Moon
nullss475881256	127.909	15	T052		ss527788959	10.891	10	T064		ss527789379	6.584	15	LBJ		nullss475877870	30.248	4	T081		nullss527788764	7970	7	Moon
nullss475878878	0	16	T052		ss475879992	12.88	10	T064		ss527789303	7.689	15	LBJ		nullss475877912	32.903	4	T081		ss475878852	16912	7	Moon
nullss475881781	0	16	T052		ss527788430	15.061	10	T064		ss527789584	7.862	15	LBJ		nullss475877955	36.454	4	T081		ss475878861	18342	7	Moon
nullss475884012	16.713	16	T052		nullss475879960	19.934	10	T064		ss527788461	11.048	15	LBJ		ss527789588	42.578	4	T081		ss475878395	19814	7	Moon
nullss475882577	20.059	16	T052		ss475882322	23.028	10	T064		ss527789693	11.32	15	LBJ		ss527789017	45.949	4	T081		ss527789773	21174	7	Moon
nullss475879406	36.681	16	T052		ss527787924	23.904	10	T064		ss527787891	12.147	15	LBJ		nullss475877986	48.22	4	T081		ss527788624	23077	7	Moon
nullss527789354	37.687	16	T052		nullss527788483	25.517	10	T064		ss527787997	13.544	15	LBJ		nullss475877985	48.978	4	T081		ss527788416	23077	7	Moon
ss527789375	37.687	16	T052		nullss475879792	26.353	10	T064		ss527788302	13.876	15	LBJ		ss527788855	50.465	4	T081		nullss475877313	24050	7	Moon
nullss475881735	40.63	16	T052		ss475879910	26.965	10	T064		ss527789318	16.242	15	LBJ		nullss475878027	55.661	4	T081		ss527789852	26839	7	Moon
ss475881732	40.63	16	T052		nullss475879899	27.881	10	T064		ss527787850	16.972	15	LBJ		ss527789359	63.103	4	T081		ss475876730	30615	7	Moon
ss527788191	40.63	16	T052		nullss475876231	28.889	10	T064		ss527787935	18.11	15	LBJ		ss527788153	68.148	4	T081		ss527789489	31090	7	Moon
nullss475878310	42.787	16	T052		nullss475882321	31.34	10	T064		ss527789659	25.533	15	LBJ		ss527788084	75.594	4	T081		ss527788894	46950	7	Moon
nullss475880093	0	17	T052		ss475883315	32.249	10	T064		ss527789900	29.525	15	LBJ		ss475875945	0	5	T081		ss527788633	48829	7	Moon
nullss475882244	0	17	T052		nullss475876228	34.261	10	T064		ss527789665	30.374	15	LBJ		ss527788727	1.439	5	T081		ss527789420	52259	7	Moon
nullss527788814	0	17	T052		nullss475878269	36.15	10	T064		ss527788005	31.142	15	LBJ		ss527788284	5.055	5	T081		ss527788048	54125	7	Moon
nullss475876643	4.748	17	T052		nullss475879814	38.699	10	T064		ss527788682	32.156	15	LBJ		ss527788525	7.263	5	T081		ss527788436	55929	7	Moon
nullss475882215	8.665	17	T052		ss527789475	39.767	10	T064		ss527789035	32.667	15	LBJ		ss527788574	10.113	5	T081		ss475875769	56253	7	Moon
nullss475882224	10.797	17	T052		ss527789606	39.767	10	T064		ss527788142	34.906	15	LBJ		ss475878225	10.94	5	T081		ss527788487	57317	7	Moon
ss527787854	11.067	17	T052		ss527787893	40.534	10	T064		ss527788127	41.044	15	LBJ		ss475881905	15.499	5	T081		ss527788159	61037	7	Moon
ss527788581	11.338	17	T052		ss527789567	40.608	10	T064		ss527789865	42.999	15	LBJ		ss527788262	34.491	5	T081		ss475883219	61062	7	Moon
nullss475882623	12.235	17	T052		ss527788661	40.807	10	T064		ss527788086	44.191	15	LBJ		ss527787945	36.225	5	T081		ss527789100	61993	7	Moon
ss527787753	12.764	17	T052		nullss527788954	40.807	10	T064		ss527789743	45.491	15	LBJ		ss527789697	41.101	5	T081		ss527789344	62424	7	Moon
ss475883299	13.154	17	T052		ss475879139	41.185	10	T064		ss527789342	45.773	15	LBJ		ss527788406	44.486	5	T081		ss527789396	0.000	8	Moon
ss527789479	13.18	17	T052		ss475881064	42.431	10	T064		ss527788326	45.778	15	LBJ		ss527789274	47.649	5	T081		nullss527789745	1438	8	Moon
nullss475882057	13.184	17	T052		ss527788459	42.458	10	T064		ss527788907	46.819	15	LBJ		ss527789264	53.415	5	T081		ss527787965	1438	8	Moon
nullss475883202	13.184	17	T052		ss475879783	42.698	10	T064		ss527787999	47.88	15	LBJ		nullss475882353	56.922	5	T081		ss527788622	9334	8	Moon
ss475881922	13.184	17	T052		ss527789883	42.708	10	T064		ss527788630	53.662	15	LBJ		ss475877462	62.581	5	T081		ss475881320	9334	8	Moon
ss475882012	13.184	17	T052		ss475881949	44.274	10	T064		ss527789461	64.608	15	LBJ		ss527787918	0	6	T081		ss527788796	9334	8	Moon
ss475882958	13.184	17	T052		ss475879754	47.71	10	T064		ss475880670	84.788	15	LBJ		ss527788088	0.427	6	T081		ss527788424	13013	8	Moon
ss527789777	13.184	17	T052		nullss527789202	47.906	10	T064		ss527787947	86.124	15	LBJ		ss527788597	1.73	6	T081		nullss527788314	18871	8	Moon
ss527788735	13.761	17	T052		ss527787807	55.607	10	T064		ss475879202	92.536	15	LBJ		ss527789231	6.337	6	T081		ss475882897	22835	8	Moon
ss527789419	14.01	17	T052		ss475880909	55.607	10	T064		ss527788635	94.532	15	LBJ		ss527788040	9.735	6	T081		nullss475879501	32785	8	Moon
nullss475881932	14.242	17	T052		ss475879012	56.228	10	T064		ss527788075	100.235	15	LBJ		ss527789554	10.648	6	T081		ss475879575	0	9	Moon
ss527789835	15.146	17	T052		ss527789732	57.739	10	T064		ss527788028	100.723	15	LBJ		ss527788686	12.527	6	T081		ss475879561	1327	9	Moon
ss475878373	16.259	17	T052		ss527787993	57.739	10	T064		ss527789312	103	15	LBJ		ss527788260	18.78	6	T081		nullss475882939	5093	9	Moon
ss475878371	16.471	17	T052		ss475878437	58.681	10	T064		ss527788165	0	16	LBJ		ss527788197	27.174	6	T081		ss527789830	5549	9	Moon
nullss527789647	17.005	17	T052		ss527788862	61.236	10	T064		ss475876840	7.658	16	LBJ		ss527788560	28.903	6	T081		ss527788774	8870	9	Moon
nullss475876690	22.788	17	T052		ss527788576	64.765	10	T064		ss527789328	13.962	16	LBJ		ss527788768	33.117	6	T081		nullss475882938	13640	9	Moon
nullss475881961	23.423	17	T052		nullss527788984	66.611	10	T064		ss527789892	22.59	16	LBJ		ss527788776	34.361	6	T081		nullss475879468	18859	9	Moon
nullss475881969	25.475	17	T052		nullss475879703	67.025	10	T064		ss527789477	24.598	16	LBJ		ss527789308	35.181	6	T081		nullss475880949	21738	9	Moon
ss475882160	26.249	17	T052		ss475879698	73.594	10	T064		ss475881844	24.85	16	LBJ		nullss475878573	39.264	6	T081		ss527788893	23072	9	Moon
nullss475882076	30.068	17	T052		nullss475880636	76.622	10	T064		ss527789860	24.871	16	LBJ		nullss475878574	42.613	6	T081		ss527788179	26359	9	Moon
ss475883375	34.819	17	T052		nullss475879653	77.884	10	T064		ss475881839	25.047	16	LBJ		ss475878561	47.971	6	T081		nullss527789896	45415	9	Moon
nullss527788322	0	mix	T052		ss475882205	0	11	T064		ss527788564	25.309	16	LBJ		ss527788676	58.166	6	T081		ss475879324	45660	9	Moon
nullss527788181	17.617	mix	T052		ss475876266	5.455	11	T064		ss527789198	28.787	16	LBJ		ss527789623	62.446	6	T081		ss527787770	48636	9	Moon
ss475879480	28.187	mix	T052		ss475876251	5.773	11	T064		ss475875920	30.206	16	LBJ		nullss527788052	62.589	6	T081		ss475879284	51830	9	Moon
ss475876614	36.338	mix	T052		nullss475879098	6.118	11	T064		ss527789473	31.522	16	LBJ		ss475875996	67.119	6	T081		ss475879285	51830	9	Moon
nullss527789710	0	1	T003		nullss475876410	11.194	11	T064		ss527788147	32.54	16	LBJ		nullss475878525	68.508	6	T081		ss475883029	52270	9	Moon
nullss475876296	0	1	T003		nullss475877712	15.161	11	T064		ss475881805	32.611	16	LBJ		nullss475878500	72.409	6	T081		nullss527789845	53182	9	Moon
ss527789837	2.237	1	T003		ss527789565	15.982	11	T064		ss527789813	32.716	16	LBJ		ss527788163	73.615	6	T081		nullss475879266	53182	9	Moon
ss527789200	3.399	1	T003		ss475880121	16.606	11	T064		ss527789138	33.537	16	LBJ		ss527788830	0	7	T081		ss527789299	0	10	Moon
nullss475876791	3.895	1	T003		nullss475876281	0	11	T064		ss527788157	35.963	16	LBJ		ss475883265	3.435	7	T081		ss527789676	0.000	10	Moon
ss475876962	5.199	2	T003		ss475881263	4.953	11	T064		ss527788479	38.658	16	LBJ		nullss475878769	6.027	7	T081		nullss475876838	0.000	10	Moon
ss475882699	7.729	2	T003		nullss475880331	10.53	11	T064		ss527788781	39.961	16	LBJ		ss527789192	9.257	7	T081		ss527788787	0.459	10	Moon
ss475877642	7.729	2	T003		ss527788334	13.384	11	T064		ss527788199	40.185	16	LBJ		ss475878795	11.779	7	T081		ss527788853	0.901	10	Moon
ss527788732	13.067	2	T003		ss475883606	14.178	11	T064		ss527788274	40.824	16	LBJ		nullss475875759	14.262	7	T081		ss527788972	1383	10	Moon
nullss475876960	14.893	2	T003		ss527789373	15.789	11	T064		ss527787794	41.302	16	LBJ		ss527789019	14.825	7	T081		ss527788026	2776	10	Moon
ss475877594	17.698	2	T003		ss527788527	15.944	11	T064		ss527788231	41.946	16	LBJ		ss527788048	16.752	7	T081		ss527788072	2776	10	Moon
ss475877585	17.738	2	T003		ss527788950	16.216	11	T064		ss527789552	42.347	16	LBJ		ss527789371	19.139	7	T081		ss527789412	4628	10	Moon
ss475877551	18.924	2	T003		ss475880309	18.383	11	T064		ss527789632	43.281	16	LBJ		ss527788487	19.702	7	T081		ss527788616	9853	10	Moon
ss475877562	20.08	2	T003		ss527788673	19.398	11	T064		ss527787836	46.004	16	LBJ		nullss527788529	21.141	7	T081		ss527787983	12258	10	Moon
nullss475877109	27.204	2	T003		ss527789003	19.481	11	T064		ss527789089	46.044	16	LBJ		nullss527788684	21.432	7	T081		ss527788595	13720	10	Moon
ss475875808	28.009	2	T003		ss527787951	21.274	11	T064		ss527788665	47.357	16	LBJ		ss475878852	22.485	7	T081		ss475881062	19072	10	Moon
nullss475877666	31.663	2	T003		ss527787874	22.848	11	T064		ss527788450	47.581	16	LBJ		nullss475877823	23.42	7	T081		ss475881061	19072	10	Moon
nullss475876965	35.776	2	T003		nullss527788215	24.759	11	T064		ss527788901	50.166	16	LBJ		nullss475876730	28.177	7	T081		ss475877725	23578	10	Moon
ss527788919	39.829	2	T003		ss475880252	26.455	11	T064		ss527789222	53.261	16	LBJ		ss527788870	28.546	7	T081		ss475876616	29612	10	Moon
nullss527788206	41.321	2	T003		ss527788422	29.349	11	T064		ss475881814	57.939	16	LBJ		ss527788888	30.188	7	T081		ss527788398	29784	10	Moon
nullss475877063	59.672	2	T003		nullss475880249	31.73	11	T064		ss527788585	59.09	16	LBJ		ss475875799	31.721	7	T081		ss527789252	33313	10	Moon
nullss475875851	64.082	2	T003		nullss475880262	34.09	11	T064		ss527788680	0	17	LBJ		ss527789489	35.298	7	T081		nullss475883206	35641	10	Moon
ss475875856	74.324	2	T003		ss475880225	35.102	11	T064		ss527789398	10.404	17	LBJ		ss475878916	36.74	7	T081		ss527788954	46409	10	Moon
nullss475878856	78.387	2	T003		ss475876284	35.453	11	T064		ss527789010	0	1	OH		ss527789410	38.333	7	T081		ss527789491	46882	10	Moon
nullss475877335	83.758	2	T003		ss527788555	36.91	11	T064		ss527788719	5.243	1	OH		ss527789229	39.515	7	T081		ss527788500	46882	10	Moon
nullss475877324	84.72	2	T003		nullss475878092	37.235	11	T064		ss527788167	9.405	1	OH		ss527789535	39.865	7	T081		ss527788014	49199	10	Moon
ss527788737	85.969	2	T003		nullss475878425	38.839	11	T064		ss527789350	15.795	1	OH		nullss475879338	41.61	7	T081		ss527789155	49199	10	Moon
ss475882676	88.39	2	T003		ss475880445	39.967	11	T064		ss527789263	17.748	1	OH		ss475878995	43.32	7	T081		ss527789567	49340	10	Moon
ss475877382	89.687	2	T003		ss527787878	40.566	11	T064		ss527788475	25.468	1	OH		ss527789007	43.387	7	T081		ss527789164	49796	10	Moon
ss527787821	89.919	2	T003		ss527788944	45.532	11	T064		ss527788845	29.902	1	OH		ss527788546	0	8	T081		ss527788618	51248	10	Moon
ss475883527	92.316	2	T003		nullss475876413	51.138	11	T064		ss527789032	31.291	1	OH		ss527788424	13.085	8	T081		ss527789569	52184	10	Moon
ss475875860	93.541	2	T003		ss475876477	59.502	11	T064		ss475876813	37.386	1	OH		ss475879145	16.163	8	T081		ss527788812	56289	10	Moon
ss475879330	93.548	2	T003		ss527788817	62.449	11	T064		ss527789837	39.116	1	OH		ss527789050	19.426	8	T081		ss475883315	56866	10	Moon
ss475877452	96.399	2	T003		ss475880017	63.786	11	T064		ss527788489	40.155	1	OH		ss475879110	26.598	8	T081		nullss527789517	57135	10	Moon
ss475877441	98.312	2	T003		ss475881557	65.637	11	T064		ss527788306	40.684	1	OH		ss527789745	28.584	8	T081		ss527789527	60100	10	Moon
nullss475877152	99.807	2	T003		ss475882068	66.477	11	T064		ss527789710	41.05	1	OH		ss527789041	33.515	8	T081		ss527789742	62805	10	Moon
nullss475877171	104.025	2	T003		ss475883790	66.61	11	T064		ss475876860	41.22	1	OH		ss475877410	36.327	8	T081		ss527789025	63747	10	Moon
nullss527789268	106.114	2	T003		ss475881139	68.106	11	T064		ss527788851	41.864	1	OH		ss527788414	37.277	8	T081		ss527788187	16594	11	Moon
nullss527788214	112.24	2	T003		nullss475876689	68.384	11	T064		ss527789610	43.133	1	OH		ss527789657	38.993	8	T081		ss527789348	16594	11	Moon
ss475877031	115.365	2	T003		ss527788491	69.62	11	T064		ss475875765	45.195	1	OH		ss527788382	41.416	8	T081		ss527789766	20316	11	Moon
ss475877103	116.387	2	T003		ss527789056	70.582	11	T064		ss527788131	50.973	1	OH		ss527788524	43.166	8	T081		ss475876804	21743	11	Moon
ss475882335	0	3	T003		nullss475880108	71.419	11	T064		ss527788453	51.315	1	OH		ss527788369	50.552	8	T081		ss527787872	22953	11	Moon
ss475880027	0	3	T003		ss527788105	72.304	11	T064		ss527788843	0	2	OH		ss527788264	51.255	8	T081		ss527788324	23062	11	Moon
nullss475877791	4.528	3	T003		ss527788404	74.785	11	T064		ss527789590	0.988	2	OH		nullss527789060	0	9	T081		ss527788591	23532	11	Moon
nullss475877793	4.528	3	T003		nullss475881555	75.298	11	T064		ss527787887	1.942	2	OH		ss527788578	3.341	9	T081		ss527789142	26809	11	Moon
ss527789046	5.655	3	T003		ss475880077	76.282	11	T064		ss527789717	5.278	2	OH		ss527788107	4.573	9	T081		ss527789719	26809	11	Moon
ss527789094	33.732	3	T003		ss475880069	76.329	11	T064		ss527789365	6.365	2	OH		ss527787770	18.824	9	T081		nullss475877794	27257	11	Moon
nullss475877810	46.451	3	T003		ss475880046	77.561	11	T064		ss527788366	6.366	2	OH		ss527788348	16.094	9	T081		ss527788105	29503	11	Moon
nullss475877826	47.176	3	T003		ss527789348	78.543	11	T064		ss475877373	6.367	2	OH		ss527789896	18.44	9	T081		ss527789056	36209	11	Moon
nullss475877792	47.295	3	T003		ss527788828	79.706	11	T064		ss527788911	6.368	2	OH		ss527789586	27.127	9	T081		ss527787852	37731	11	Moon
nullss475877715	48.558	3	T003		ss475877524	80.236	11	T064		ss527789235	6.369	2	OH		ss527787955	55.363	9	T081		ss475876416	44004	11	Moon
nullss475877747	75.771	3	T003		nullss475879098	89.026	11	T064		ss527788942	6.37	2	OH		ss527789250	55.834	9	T081		ss527789346	44004	11	Moon
ss475875820	79.34	3	T003		ss475876251	90.528	11	T064		ss527788717	6.371	2	OH		nullss527789212	59.206	9	T081		nullss475876413	44076	11	Moon
nullss475883469	91.457	3	T003		ss475876266	90.548	11	T064		ss527789062	6.372	2	OH		ss527789292	66.097	9	T081		ss527789561	44947	11	Moon
nullss475876303	92.844	3	T003		nullss475880183	92.57	11	T064		ss527789689	6.373	2	OH		ss475879580	68.502	9	T081		ss527788944	45882	11	Moon
nullss475877718	97.724	3	T003		ss475882041	94.643	11	T064		ss527788358	6.374	2	OH		ss527788774	69.314	9	T081		ss475880207	47321	11	Moon
nullss475877694	102	3	T003		nullss475880102	95.814	11	T064		ss527789503	6.375	2	OH		ss475879527	70.502	9	T081		ss527788422	55123	11	Moon
nullss475877677	103.493	3	T003		ss475880121	96.154	11	T064		ss475882663	6.376	2	OH		ss475882948	71.929	9	T081		ss527789092	58027	11	Moon
nullss475876692	0	4	T003		ss475880073	96.706	11	T064		ss527788394	6.377	2	OH		ss475879846	75.643	9	T081		ss527789429	59476	11	Moon
nullss475877068	8.502	4	T003		ss475878603	97.659	11	T064		ss527789268	6.378	2	OH		nullss475879489	77.09	9	T081		ss527787874	61558	11	Moon
ss475878104	14.173	4	T003		nullss475877712	101.516	11	T064		ss527789537	6.379	2	OH		ss475876672	74.353	9	T081		ss527789770	67813	11	Moon
ss475878101	15.634	4	T003		ss527789565	101.929	11	T064		ss527787868	6.38	2	OH		nullss475879592	0	10	T081		ss527788720	67884	11	Moon
ss475880520	21.755	4	T003		nullss475876410	103.764	11	T064		ss527788384	6.381	2	OH		ss527788940	6.674	10	T081		nullss527789003	69277	11	Moon
nullss475877961	22.857	4	T003		ss475882205	105.376	11	T064		ss475875821	6.382	2	OH		ss475879641	10.341	10	T081		ss527788673	70200	11	Moon
ss475876768	25.593	4	T003		nullss475884022	0	12	T064		ss527789556	6.383	2	OH		ss475880339	17.276	10	T081		ss527788544	70200	11	Moon
nullss527789588	34.885	4	T003		ss527788778	1.32	12	T064		ss475882650	6.384	2	OH		ss527788572	19.938	10	T081		nullss527788215	70200	11	Moon
nullss527788284	0	5	T003		ss527789730	2.404	12	T064		ss527789069	6.385	2	OH		ss527787983	20.352	10	T081		ss475880303	70618	11	Moon
ss475878262	13.371	5	T003		ss475884102	6.421	12	T064		ss527789734	6.386	2	OH		ss527788595	22.198	10	T081		ss475880309	70660	11	Moon
ss527788754	27.192	5	T003		ss475882190	7.728	12	T064		ss527788352	6.387	2	OH		ss527788984	23.809	10	T081		ss527788930	77663	11	Moon
nullss475882773	38.865	5	T003		ss475882544	9.278	12	T064		ss527788185	6.388	2	OH		ss475879012	28.609	10	T081		nullss475876311	0.000	12	Moon
nullss475879953	40.478	5	T003		ss527788312	10.269	12	T064		ss527788599	6.389	2	OH		ss475879930	31.711	10	T081		ss475882190	1232	12	Moon
nullss475878577	0	6	T003		ss527787967	13.143	12	T064		ss527789715	6.39	2	OH		ss475879754	37.381	10	T081		ss475882378	2232	12	Moon
nullss475878561	9.879	6	T003		ss475877136	14.177	12	T064		ss527787977	6.391	2	OH		ss475875984	39.742	10	T081		ss527789144	2232	12	Moon
nullss527788040	26.253	6	T003		ss475881163	16.914	12	T064		ss527789324	6.392	2	OH		nullss475881592	41.596	10	T081		ss475882544	7558	12	Moon
ss527788520	32.918	6	T003		ss475880434	22.724	12	T064		ss527789533	6.393	2	OH		nullss527789256	44.425	10	T081		ss527788312	8831	12	Moon
ss475876267	33.709	6	T003		ss475882467	26.29	12	T064		ss527788537	6.394	2	OH		ss475879807	46.339	10	T081		nullss475878064	11613	12	Moon
ss475881133	49.7	6	T003		nullss475877725	30.08	12	T064		ss527788638	6.395	2	OH		ss527789567	53.238	10	T081		ss527789085	14815	12	Moon
nullss475878679	50.84	6	T003		nullss527787817	43.875	12	T064		ss475877029	6.396	2	OH		ss527789164	56.301	10	T081		ss527788839	15170	12	Moon
nullss475877191	68.905	6	T003		ss475880218	51.848	12	T064		ss527789513	6.397	2	OH		ss527788812	68.577	10	T081		ss527788675	15278	12	Moon
nullss475883038	96.913	6	T003		nullss475877916	52.687	12	T064		ss475877473	0	3	OH		ss527789527	72.206	10	T081		ss527789402	16210	12	Moon
ss527788260	101.405	6	T003		nullss527789608	54.658	12	T064		ss527789440	5.466	3	OH		ss527787979	78.975	10	T081		ss527788038	24905	12	Moon
nullss475878764	0	7	T003		ss475882737	56.285	12	T064		ss527789270	7.318	3	OH		ss527787924	81.925	10	T081		ss527788766	25384	12	Moon
ss475881589	0	7	T003		nullss475880574	59.348	12	T064		ss527789614	10.449	3	OH		ss527788510	83.2	10	T081		nullss475879185	26808	12	Moon
ss475877263	7.636	7	T003		ss475880537	68.133	12	T064		ss527788926	13.297	3	OH		ss527788522	84.748	10	T081		ss527788109	26808	12	Moon
ss475878821	12.246	7	T003		nullss475878036	70.002	12	T064		ss527787755	16.649	3	OH		ss527788711	86.124	10	T081		ss527788987	26808	12	Moon
ss527789815	13.143	7	T003		ss527789667	71.282	12	T064		ss527788732	17.512	3	OH		ss527787782	86.147	10	T081		ss527789639	28069	12	Moon
ss475878863	16.905	7	T003		ss527789415	76.533	12	T064		ss527787981	19.149	3	OH		ss527788322	86.771	10	T081		ss527787823	28127	12	Moon
ss527789773	19.622	7	T003		ss475880590	78.272	12	T064		ss527789881	20.394	3	OH		ss527788693	88.596	10	T081		ss475883327	38199	12	Moon
nullss475876200	26.525	7	T003		ss475878125	85.608	12	T064		ss475879668	22.375	3	OH		ss527789204	89.14	10	T081		ss527788963	40704	12	Moon
nullss475876201	27.219	7	T003		ss475878054	88.244	12	T064		ss475878588	23.432	3	OH		ss475880331	0	11	T081		ss527789008	40704	12	Moon
nullss527788133	28.877	7	T003		nullss475880559	89.915	12	T064		ss527787989	24.761	3	OH		ss527788334	2.188	11	T081		nullss475880598	42950	12	Moon
nullss527788314	0	8	T003		nullss475880550	89.915	12	T064		ss475883017	27.889	3	OH		nullss527789003	6.157	11	T081		ss527789415	44968	12	Moon
nullss475879150	5.264	8	T003		nullss475880576	90.354	12	T064		ss527788001	33.271	3	OH		ss527787951	11.409	11	T081		nullss475880640	50105	12	Moon
ss475882886	31.785	8	T003		nullss475881441	0	13	T064		ss527788866	35.885	3	OH		ss475880280	14.803	11	T081		nullss475880641	50105	12	Moon
ss475879164	34.946	8	T003		nullss475883139	2.075	13	T064		ss475882708	37.875	3	OH		ss527788422	21.043	11	T081		nullss475880639	50105	12	Moon
ss475876636	50.86	8	T003		ss527788098	5.935	13	T064		ss527788652	42.27	3	OH		ss475880207	27.743	11	T081		ss475880645	50452	12	Moon
ss475876347	61.781	8	T003		nullss527788183	8.403	13	T064		ss527788354	0	4	OH		ss527788817	42.128	11	T081		ss527788101	0.000	13	Moon
ss475878964	74.865	8	T003		ss475882451	12.146	13	T064		ss527788707	2.077	4	OH		nullss475876410	47.471	11	T081		ss475879611	1797	13	Moon
ss527787770	0	9	T003		nullss475876425	17.824	13	T064		ss527789691	4.413	4	OH		ss527789056	57.402	11	T081		ss527788785	2813	13	Moon
ss475879267	0	9	T003		ss475880918	21.935	13	T064		ss527789170	4.463	4	OH		nullss475879734	68.904	11	T081		ss475881703	6419	13	Moon
nullss527789792	3.158	9	T003		ss527789786	25.396	13	T064		ss527788667	5.448	4	OH		ss527788187	92.281	11	T081		ss527788386	6494	13	Moon
nullss475879274	3.845	9	T003		nullss475876408	27.169	13	T064		ss527788772	9.501	4	OH		ss527788970	96.404	11	T081		ss527787796	6958	13	Moon
nullss475881980	4.923	9	T003		ss475882435	28.4	13	T064		ss475877349	22.555	4	OH		nullss527789766	103.071	11	T081		ss527787757	8348	13	Moon
nullss475877602	5.395	9	T003		ss527788745	32.503	13	T064		ss527789578	26.578	4	OH		nullss527787909	0	12	T081		ss527789451	8803	13	Moon
ss475883149	7.379	9	T003		ss527788233	33.898	13	T064		ss527789599	33.535	4	OH		ss475877737	17.909	12	T081		ss527788396	8811	13	Moon
nullss475877359	8.599	9	T003		ss475882439	35.018	13	T064		ss527789127	37.324	4	OH		nullss475880640	19.863	12	T081		ss527788593	9274	13	Moon
nullss475879304	10.732	9	T003		nullss475880746	36.261	13	T064		ss527788601	38.523	4	OH		ss475880590	22.101	12	T081		ss527789467	9274	13	Moon
nullss475882977	11.712	9	T003		ss475880783	38.329	13	T064		ss475881939	39.033	4	OH		ss527787842	26.866	12	T081		ss527789756	10200	13	Moon
nullss475879328	13.994	9	T003		ss527787790	39.098	13	T064		ss527788855	48.965	4	OH		nullss475877770	27.542	12	T081		nullss527788704	11590	13	Moon
nullss475882923	16.689	9	T003		ss527788512	39.098	13	T064		ss527789077	0	5	OH		ss527788882	27.59	12	T081		ss527789782	12984	13	Moon
nullss475881566	17.578	9	T003		nullss475880721	40.533	13	T064		ss527787941	0.631	5	OH		ss527788982	28.222	12	T081		ss527789290	12984	13	Moon
nullss475879368	18.987	9	T003		ss475880777	40.698	13	T064		ss527789278	0.68	5	OH		ss527789415	30.173	12	T081		ss527789388	12984	13	Moon
ss475882090	23.263	9	T003		nullss475880738	41.092	13	T064		ss527789704	1.137	5	OH		ss475880553	32.797	12	T081		ss527789162	15780	13	Moon
nullss527789877	25.529	9	T003		ss527787802	42.042	13	T064		ss527788525	1.422	5	OH		ss475877981	34.59	12	T081		nullss527788745	15780	13	Moon
nullss475877289	28.307	9	T003		ss475880761	42.539	13	T064		ss527788221	1.576	5	OH		ss475882401	36.623	12	T081		ss475880761	15795	13	Moon
nullss475880951	32.828	9	T003		ss527788193	42.781	13	T064		ss475878191	2.155	5	OH		nullss475880483	42.629	12	T081		ss527787802	16248	13	Moon
nullss475882931	36.644	9	T003		ss527789162	43.863	13	T064		ss527788912	3.579	5	OH		ss475880480	53.016	12	T081		ss527788900	16707	13	Moon
nullss475882938	39.934	9	T003		ss527787957	44.557	13	T064		ss475878225	3.972	5	OH		ss527788542	53.841	12	T081		ss527789352	16744	13	Moon
ss475879489	47.872	9	T003		ss527788698	44.683	13	T064		ss475875974	5.596	5	OH		ss475879130	56.451	12	T081		ss527788481	21477	13	Moon
nullss475879578	52.009	9	T003		ss527788396	45.14	13	T064		ss527789573	13.708	5	OH		ss527787817	56.805	12	T081		ss527789111	25135	13	Moon
ss475879575	53.697	9	T003		ss475876562	45.259	13	T064		ss527788783	15.624	5	OH		nullss475879185	61.105	12	T081		ss527787930	27981	13	Moon
nullss527789649	57.001	9	T003		ss527789782	45.631	13	T064		ss527787897	21.319	5	OH		ss475878064	66.828	12	T081		ss527788233	31504	13	Moon
ss475882948	58.409	9	T003		ss527789467	45.82	13	T064		ss527788262	22.395	5	OH		ss475883800	70.49	12	T081		ss527788974	36874	13	Moon
nullss475881910	66.885	9	T003		ss527789369	45.873	13	T064		ss527789158	23.63	5	OH		ss527789144	78.492	12	T081		nullss475876408	39308	13	Moon
nullss475879514	79.852	9	T003		ss527789414	46.295	13	T064		ss527788420	27.233	5	OH		ss475879611	0	13	T081		ss527789180	40756	13	Moon
nullss475879516	82.235	9	T003		ss527789756	46.295	13	T064		ss527789697	27.357	5	OH		ss475880731	15.399	13	T081		ss527788171	45365	13	Moon
nullss475879069	83.22	9	T003		ss527788593	46.295	13	T064		ss527789863	27.67	5	OH		ss527787957	17.868	13	T081		ss527789725	45563	13	Moon
nullss475879521	86.756	9	T003		ss527788704	47.036	13	T064		ss527789706	28.384	5	OH		ss475876562	22.714	13	T081		ss475877437	55876	13	Moon
ss475879527	92.941	9	T003		ss527789290	47.663	13	T064		ss527789274	32.246	5	OH		nullss527789756	27.445	13	T081		ss527788183	57761	13	Moon
ss475876672	93.874	9	T003		ss527788094	48.073	13	T064		ss475881910	38.371	5	OH		nullss475880710	31.166	13	T081		nullss475883139	58243	13	Moon
nullss475879568	97.962	9	T003		nullss475880730	48.532	13	T064		ss527789264	41.491	5	OH		nullss475880805	34.891	13	T081		ss527788007	0	14	Moon
ss527789573	0	10	T003		ss527788481	49.469	13	T064		ss475875763	42.295	5	OH		ss527788549	38.027	13	T081		ss527789071	0	14	Moon
ss475883235	0	10	T003		ss527789674	49.849	13	T064		ss527788070	43.831	5	OH		ss527788481	48.098	13	T081		nullss475882989	0.456	14	Moon
nullss475879793	6.049	10	T003		ss475881757	50.013	13	T064		ss475877462	45.338	5	OH		ss475882863	0	15-A	T081		ss527789087	1828	14	Moon
ss475879754	8.896	10	T003		nullss475880854	50.77	13	T064		ss527789043	47.97	5	OH		ss475876345	5.398	15-A	T081		ss527788455	1828	14	Moon
ss527788862	11.812	10	T003		ss527788900	51.896	13	T064		ss527789818	55.602	5	OH		ss527788295	7.24	15-A	T081		ss527788978	1828	14	Moon
ss475879047	18.043	10	T003		ss475881703	52.082	13	T064		ss527787763	0	6	OH		ss527788461	13.524	15-A	T081		ss475875939	8944	14	Moon
ss475879807	18.211	10	T003		ss527789352	52.215	13	T064		ss527789623	0.613	6	OH		ss527788302	14.487	15-A	T081		nullss475875941	9041	14	Moon
ss475879865	24.76	10	T003		nullss475881689	52.87	13	T064		ss527789805	1.616	6	OH		ss527789693	15.789	15-A	T081		nullss475878307	11976	14	Moon
ss475876228	27.56	10	T003		ss527789388	52.947	13	T064		ss527788052	1.694	6	OH		ss527787926	20.961	15-A	T081		nullss475882468	12756	14	Moon
nullss475877663	29.948	10	T003		nullss475880790	53.696	13	T064		ss527789064	2.445	6	OH		nullss475883181	22.38	15-A	T081		ss475881045	12762	14	Moon
ss527788510	31.543	10	T003		nullss475880699	54.014	13	T064		ss527788676	4.022	6	OH		ss475879118	24.769	15-A	T081		ss527789499	15541	14	Moon
nullss475882321	43.87	10	T003		ss527788450	57.361	13	T064		ss475878561	7.708	6	OH		nullss475876495	26.553	15-A	T081		ss527789075	17462	14	Moon
nullss475876252	0	11	T003		nullss475881747	60.083	13	T064		ss527789311	8.384	6	OH		ss527789208	41.12	15-A	T081		ss527788024	20820	14	Moon
nullss475876251	0	11	T003		nullss475876388	60.152	13	T064		ss527788776	10.25	6	OH		ss527789023	42.372	15-A	T081		ss527788030	20820	14	Moon
nullss475876281	0	11	T003		nullss475882431	60.214	13	T064		ss527788768	13.007	6	OH		ss527787831	43.765	15-A	T081		ss527789154	22244	14	Moon
ss475879943	0	11	T003		ss475880733	60.576	13	T064		ss527788610	28.124	6	OH		nullss475882518	49.813	15-A	T081		nullss475875832	27000	14	Moon
nullss475880170	0.489	11	T003		nullss475880788	60.771	13	T064		ss527789771	46.049	6	OH		ss475876421	56.697	15-A	T081		ss527788968	27000	14	Moon
nullss475880108	1.028	11	T003		nullss475882954	0	14	T064		ss527789367	48.222	6	OH		ss527787913	57.228	15-A	T081		ss475877282	27000	14	Moon
ss527788872	1.248	11	T003		nullss475882884	4.149	14	T064		ss527787995	48.771	6	OH		ss527789850	62.158	15-A	T081		nullss475876400	27470	14	Moon
nullss475880249	11.83	11	T003		nullss475877380	15.657	14	T064		ss527789305	49.035	6	OH		nullss527788092	66.229	15-A	T081		ss475876121	27930	14	Moon
ss475878138	13.516	11	T003		ss527788424	16.047	14	T064		ss475883025	50.421	6	OH		ss527787870	69.901	15-A	T081		ss527789902	29359	14	Moon
ss475877804	17.737	11	T003		ss527788932	17.808	14	T064		ss527787840	0	7	OH		nullss475879202	0	15-B	T081		ss527789916	40161	14	Moon
nullss475883790	28.277	11	T003		ss475879180	23.762	14	T064		ss527788603	1.711	7	OH		ss527788075	12.372	15-B	T081		nullss475881181	43386	14	Moon
ss475880195	36.146	11	T003		nullss527789190	24.692	14	T064		ss527789546	7.075	7	OH		nullss475881632	13.86	15-B	T081		nullss475882489	44202	14	Moon
ss475882068	39.646	11	T003		ss527788976	32.019	14	T064		ss527787985	15.225	7	OH		ss475881657	19.253	15-B	T081		ss527789713	47889	14	Moon
ss475879719	44.804	11	T003		ss527788654	33.451	14	T064		ss527789028	18.494	7	OH		nullss475881125	22.989	15-B	T081		ss527789213	51321	14	Moon
ss527787872	45.477	11	T003		ss527788725	34.572	14	T064		ss527789489	20.664	7	OH		ss475881628	26.498	15-B	T081		ss527788452	51548	14	Moon
nullss475882338	47.733	11	T003		nullss475883040	47.447	14	T064		ss527789535	21.049	7	OH		nullss475877116	0	16	T081		ss527789775	0	15	Moon
nullss475882982	48.877	11	T003		ss475881598	48.362	14	T064		ss527788557	25.512	7	OH		ss527788645	3.77	16	T081		ss527788177	3637	15	Moon
ss475877934	51.081	11	T003		ss475877347	52.85	14	T064		ss527789815	26.772	7	OH		ss475877101	4.392	16	T081		ss527788125	3637	15	Moon
ss475877524	53.385	11	T003		nullss475882493	66.023	14	T064		ss527788888	27.951	7	OH		nullss475881859	5.071	16	T081		ss527788375	3637	15	Moon
ss475880225	53.463	11	T003		ss475881189	77.146	14	T064		ss527788696	29.745	7	OH		ss475879735	8.992	16	T081		ss475876494	13287	15	Moon
ss475877511	55.259	11	T003		ss527789541	82.638	14	T064		ss527789858	29.937	7	OH		nullss475881846	37.211	16	T081		ss475881303	14649	15	Moon
ss527788105	62.47	11	T003		ss527789248	84.047	14	T064		ss527788870	30.363	7	OH		ss527789198	38.057	16	T081		ss475881298	14649	15	Moon
ss527789056	68.546	11	T003		ss475881207	84.549	14	T064		ss475878861	33.444	7	OH		ss527788800	51.336	16	T081		ss527787838	15561	15	Moon
nullss527787827	0	12	T003		nullss475879447	88.823	14	T064		ss527788791	36.724	7	OH		ss475876931	53.565	16	T081		nullss475876498	22243	15	Moon
nullss475876311	0	12	T003		ss475877128	89.75	14	T064		ss527788713	40.412	7	OH		ss475879267	0	17	T081		ss527789226	23779	15	Moon
nullss475878036	0	12	T003		ss475878686	96.328	14	T064		ss527789019	41.745	7	OH		ss475881922	2.538	17	T081		ss527789659	24430	15	Moon
nullss475880382	1.664	12	T003		nullss475876478	96.328	14	T064		ss527788133	43.513	7	OH		nullss475875802	4.56	17	T081		ss475877291	25610	15	Moon
nullss475880379	2.767	12	T003		ss475878701	96.674	14	T064		ss527788764	43.652	7	OH		ss527788440	4.562	17	T081		ss475881352	26091	15	Moon
nullss475882119	3.319	12	T003		nullss527789272	97.494	14	T064		ss527789192	45.414	7	OH		ss527787767	4.84	17	T081		ss527789665	26091	15	Moon
nullss475880362	4.289	12	T003		ss475876023	97.778	14	T064		ss527789254	47.67	7	OH		ss475882012	11.902	17	T081		ss527789301	27034	15	Moon
nullss475880354	5.703	12	T003		nullss475881176	97.982	14	T064		ss527789276	0	8	OH		ss527789310	13.596	17	T081		ss527788504	27038	15	Moon
ss475880553	16.166	12	T003		nullss475881170	98.833	14	T064		ss527788546	1.75	8	OH		nullss527789479	19.176	17	T081		ss527788142	28439	15	Moon
ss475880590	17.355	12	T003		nullss475880141	102.145	14	T064		ss527789239	7.317	8	OH		ss475882958	20.233	17	T081		ss527789550	30811	15	Moon
ss475880537	20.065	12	T003		nullss475876463	102.382	14	T064		ss475882897	9.037	8	OH		ss475882098	31.285	17	T081		ss527789580	32364	15	Moon
ss475880635	23.537	12	T003		nullss475875832	104.259	14	T064		ss527788819	12.838	8	OH		nullss475882139	39.645	17	T081		nullss527788568	34627	15	Moon
ss475880642	23.555	12	T003		nullss475880963	0	14	T064		ss527788314	14.761	8	OH		ss475882612	47.91	17	T081		ss527789865	40170	15	Moon
ss475878103	24.028	12	T003		ss475880962	0.219	14	T064		ss527788424	19.518	8	OH		ss527789316	48.487	17	T081		ss475883820	43759	15	Moon
ss475880483	32.322	12	T003		ss475880979	1.364	14	T064		ss527788932	20.037	8	OH		nullss475882140	50.238	17	T081		ss527788702	47507	15	Moon
ss475880465	38.282	12	T003		ss475880978	1.459	14	T064		ss527788320	20.455	8	OH		ss475879483	56.754	17	T081		ss475883269	49563	15	Moon
nullss475880475	39.328	12	T003		nullss475880364	2.215	14	T064		ss527787965	32.328	8	OH		ss527789594	67.927	17	T081		ss527789172	49962	15	Moon
ss475876325	43.257	12	T003		nullss475881000	7.424	14	T064		ss527788414	41.422	8	OH		ss527789356	69.01	17	T081		ss527788022	52518	15	Moon
ss475880434	49.208	12	T003		nullss475882989	8.194	14	T064		ss527788463	43.139	8	OH		ss475882196	70.442	17	T081		ss527788438	52950	15	Moon
nullss475882429	0	13	T003		ss475881012	8.611	14	T064		ss527788524	46.721	8	OH		ss475879576	70.593	17	T081		ss527789422	53427	15	Moon
nullss475879609	0	13	T003		nullss475881011	11.397	14	T064		ss527789433	50.54	8	OH		ss475882192	74.19	17	T081		ss475877888	53915	15	Moon
nullss475882577	0	13	T003		ss475878307	12.472	14	T064		ss527788369	50.547	8	OH		ss475882211	74.768	17	T081		ss527789850	53918	15	Moon
nullss527788860	1.03	13	T003		ss475876322	12.953	14	T064		ss527789408	51.763	8	OH		nullss475882627	78.423	17	T081		ss527788874	54361	15	Moon
ss475882576	2.751	13	T003		ss475880683	13.069	14	T064		ss475884026	52.685	8	OH		ss527788806	79.675	17	T081		ss527787913	56240	15	Moon
nullss475880682	4.545	13	T003		nullss475881059	14.764	14	T064		ss527788264	53.391	8	OH		nullss475882253	82.708	17	T081		ss527787870	58459	15	Moon
ss527788450	7.456	13	T003		ss475879459	15.397	14	T064		ss527789292	0	9	OH		ss475878346	94.978	17	T081		ss527789246	61751	15	Moon
ss475881766	9.527	13	T003		nullss475876456	18.919	14	T064		ss527789762	1.189	9	OH							ss527789257	67354	15	Moon
nullss475880866	10.637	13	T003		ss475877074	0	15	T064		ss527788905	1.579	9	OH							ss527787885	67838	15	Moon
nullss475880731	13.018	13	T003		nullss475881397	1.405	15	T064		ss527788774	7.026	9	OH							nullss527787880	76528	15	Moon
nullss475881181	0	14	T003		ss475881396	8.536	15	T064		ss527787928	9.199	9	OH							nullss475878306	77497	15	Moon
nullss475882272	0	14	T003		ss527789550	9.346	15	T064		ss527789206	11.755	9	OH							ss527787947	81361	15	Moon
nullss475881177	1.169	14	T003		ss475881426	10.471	15	T064		ss527788278	12.249	9	OH							ss475877779	88580	15	Moon
ss475881189	11.396	14	T003		ss527788142	10.889	15	T064		ss527788893	17.101	9	OH							ss475881666	113335	15	Moon
nullss475882264	24.099	14	T003		ss475882995	11.279	15	T064		ss527788179	18.558	9	OH							nullss475876840	0	16	Moon
ss475876023	28.311	14	T003		ss527788504	13.188	15	T064		ss527789250	19.294	9	OH							ss475877019	4206	16	Moon
nullss475880141	31.295	14	T003		ss527789301	13.188	15	T064		ss527789212	22.475	9	OH							ss527789328	8070	16	Moon
nullss475881166	32.445	14	T003		ss527788695	13.188	15	T064		ss527789755	26.844	9	OH							ss527788256	12331	16	Moon
nullss475876463	37.736	14	T003		ss475881352	13.188	15	T064		ss527788884	28.02	9	OH							nullss527789314	13264	16	Moon
nullss475880816	38.013	14	T003		ss527789226	13.188	15	T064		ss527789465	35.153	9	OH							ss527789330	17054	16	Moon
nullss475878424	47.923	14	T003		ss527789665	13.226	15	T064		ss475879352	38.165	9	OH							ss527789892	17994	16	Moon
nullss475875888	61.267	14	T003		ss475877291	13.226	15	T064		ss475882010	48.973	9	OH							nullss527789894	17994	16	Moon
ss475879459	67.134	14	T003		ss475878618	13.934	15	T064		ss527788539	51.561	9	OH							ss527789477	22260	16	Moon
ss475880683	73.86	14	T003		nullss475879124	14.84	15	T064		ss475879285	53.252	9	OH							ss527788564	24179	16	Moon
nullss475878428	78.74	14	T003		ss527789659	16.645	15	T064		ss527789845	55.278	9	OH							ss475881844	24651	16	Moon
ss475881012	81.296	14	T003		ss527787935	21.513	15	T064		ss527789060	55.458	9	OH							ss527789860	24651	16	Moon
ss475880978	83.145	14	T003		ss475881295	21.993	15	T064		ss527789792	55.769	9	OH							ss475881839	25132	16	Moon
ss475880979	83.434	14	T003		nullss475879416	25.965	15	T064		ss527789569	0	10	OH							ss527789198	25607	16	Moon
ss475880962	83.44	14	T003		ss475881255	28.241	15	T064		ss527788500	1.511	10	OH							ss527789621	33447	16	Moon
nullss527789400	85.36	14	T003		nullss475882511	0	15	T064		ss527789155	1.511	10	OH							nullss527789473	34935	16	Moon
nullss475876400	97.072	14	T003		nullss475876976	0.517	15	T064		ss527788014	1.567	10	OH							ss527788147	36915	16	Moon
nullss475881624	0	15	T003		ss475881343	1.774	15	T064		ss527788618	1.703	10	OH							ss527789813	37899	16	Moon
nullss475881256	0	15	T003		ss475881369	14.76	15	T064		ss527789491	2.636	10	OH							ss527789138	37899	16	Moon
ss475881620	0	15	T003		ss475881362	16.723	15	T064		ss527789164	2.859	10	OH							ss527788479	47893	16	Moon
nullss475876932	8.951	15	T003		ss475883309	18.416	15	T064		ss527787893	7.186	10	OH							ss527788781	48872	16	Moon
ss475881511	10.157	15	T003		nullss475876504	31.485	15	T064		ss527789252	11.791	10	OH							ss527789552	51791	16	Moon
nullss527789318	17.144	15	T003		nullss475881256	0	15	T064		ss527789712	25.369	10	OH							ss527789632	53227	16	Moon
nullss527788448	23.63	15	T003		ss527789379	10.339	15	T064		ss527788862	26.415	10	OH							ss527789798	54186	16	Moon
ss475883922	29.034	15	T003		ss475881231	14.972	15	T064		ss527788984	35.887	10	OH							ss527788062	56035	16	Moon
ss475881365	35.419	15	T003		ss475881230	20.833	15	T064		ss527788215	0	11	OH							ss527788566	57299	16	Moon
ss475882550	35.714	15	T003		ss527789604	21.43	15	T064		ss527788999	1.862	11	OH							ss527788589	57442	16	Moon
nullss475882509	35.881	15	T003		ss527789303	21.729	15	T064		ss527788151	3.408	11	OH							ss527789803	57442	16	Moon
ss475876971	36.207	15	T003		ss527789584	21.729	15	T064		ss527787951	4.599	11	OH							ss527788368	59140	16	Moon
nullss475883355	36.811	15	T003		ss527788730	21.729	15	T064		ss527787772	7.645	11	OH							ss527789222	60048	16	Moon
ss527789659	37.824	15	T003		ss527788012	22.533	15	T064		ss527787969	10.349	11	OH							ss527789261	61598	16	Moon
ss475881315	43.806	15	T003		ss527788671	23.332	15	T064		ss527788422	11.524	11	OH							ss475881814	63231	16	Moon
ss527789693	49.087	15	T003		ss527788299	23.332	15	T064		ss475880234	11.909	11	OH							ss527788585	63695	16	Moon
ss475876485	49.109	15	T003		ss527788125	23.747	15	T064		ss527788944	20.677	11	OH							nullss527788860	63695	16	Moon
ss527788444	51.756	15	T003		ss527788375	24.564	15	T064		ss527789561	22.177	11	OH							nullss475881566	5680	17	Moon
ss527789172	65.616	15	T003		ss527789775	25.39	15	T064		ss527788948	23.326	11	OH							ss527788734	28589	17	Moon
nullss475881283	82.415	15	T003		ss527789764	25.772	15	T064		ss527788817	26.421	11	OH							ss527788631	28594	17	Moon
nullss527788568	85.39	15	T003		ss527789485	25.772	15	T064		ss527789471	28.571	11	OH							ss527789316	28594	17	Moon
nullss475878878	0	16	T003		nullss527788251	31.146	15	T064		ss527789630	35.175	11	OH							ss527788074	28594	17	Moon
nullss475884012	15.024	16	T003		ss475879718	0	15	T064		ss527789056	35.847	11	OH							ss527788336	29052	17	Moon
nullss475878492	36.399	16	T003		nullss475881662	1.16	15	T064		ss475877623	37.608	11	OH							ss527789182	30885	17	Moon
nullss475882813	41.714	16	T003		ss527788028	9.497	15	T064		ss527788857	41.55	11	OH							ss527788034	32726	17	Moon
nullss475882573	53.115	16	T003		nullss475876932	10.033	15	T064		ss527788591	47.985	11	OH							ss527788371	33180	17	Moon
nullss475878313	61.405	16	T003		ss475881620	13.497	15	T064		ss527789559	50.661	11	OH							nullss527788806	61656	17	Moon
nullss475877116	79.479	16	T003		nullss475881624	16.246	15	T064		ss527789758	51.107	11	OH							ss475882211	66263	17	Moon
nullss475882224	0	17	T003		ss527787880	21.123	15	T064		ss527788995	56.005	11	OH							nullss475882224	67183	17	Moon
ss475882022	0	17	T003		nullss527789320	21.206	15	T064		ss475882754	0	12	OH							ss527789469	72067	17	Moon
ss475882052	1.371	17	T003		nullss475878306	21.408	15	T064		ss527787842	3.26	12	OH
ss475882030	3.385	17	T003		ss475880300	0	15	T064		ss527788882	4.378	12	OH
nullss475882243	3.66	17	T003		ss475881635	3.357	15	T064		ss527789680	9.968	12	OH
nullss475876612	10.79	17	T003		nullss475877307	4.571	15	T064		ss527789431	13.098	12	OH
ss475878591	13.91	17	T003		nullss475881593	6.163	15	T064		ss527788225	15.444	12	OH
ss475881042	26.9	17	T003		nullss475881577	6.461	15	T064		ss527788748	15.457	12	OH
nullss475877491	0	mix	T003		nullss475880399	8.603	15	T064		ss527789639	16.605	12	OH
nullss475878844	21.26	mix	T003		ss475883922	11.112	15	T064		ss527788766	17.049	12	OH
nullss475879045	36.174	mix	T003		nullss475879609	0	16	T064		ss527788987	17.158	12	OH
					ss527788860	0.688	16	T064		ss527787943	17.536	12	OH
					ss475881693	7.594	16	T064		ss527788109	18.605	12	OH
					nullss475881728	15.608	16	T064		ss527788038	18.786	12	OH
					nullss475882801	22.391	16	T064		ss527787817	19.409	12	OH
					ss475880779	26.939	16	T064		ss527788839	25.283	12	OH
					nullss475880838	40.148	16	T064		ss527788675	25.749	12	OH
					ss527789894	48.957	16	T064		ss527787866	39.64	12	OH
					nullss475882573	62.336	16	T064		ss527787827	42.364	12	OH
					ss475879219	64.695	16	T064		ss527788924	42.388	12	OH
					nullss475877116	65.296	16	T064		ss527789144	42.539	12	OH
					ss475882813	71.76	16	T064		ss475878832	46.167	12	OH
					nullss475878492	74.892	16	T064		ss527788498	47.341	12	OH
					nullss475878313	76.59	16	T064		ss527789730	49.654	12	OH
					nullss475881961	0	17	T064		ss527787786	0	13	OH
					ss475881566	2.235	17	T064		ss475879611	0.756	13	OH
					ss475879274	4.047	17	T064		ss527788129	1.202	13	OH
					ss475883299	6.413	17	T064		ss475880711	1.596	13	OH
					nullss475883202	7.429	17	T064		ss527787957	3.231	13	OH
					nullss475882057	13.057	17	T064		ss475881530	4.523	13	OH
					nullss475882076	16.973	17	T064		ss527788989	4.87	13	OH
					nullss475881995	28.684	17	T064		ss527789131	5.201	13	OH
					ss475879412	29.621	17	T064		ss527789539	5.3	13	OH
					ss475882052	54.587	17	T064		ss527789481	5.41	13	OH
					ss475882022	58.54	17	T064		ss527788704	5.714	13	OH
					ss527788680	62.882	17	T064		ss527789290	6.739	13	OH
					ss475882588	63.96	17	T064		ss527788094	6.842	13	OH
					nullss475877602	73.984	17	T064		ss527789162	8.084	13	OH
					ss475879267	76.269	17	T064		ss475880761	8.419	13	OH
					nullss475881969	87.895	17	T064		ss527788745	9.244	13	OH
					nullss475881932	90.135	17	T064		ss527787802	9.718	13	OH
					nullss475882244	0	17	T064		ss527788512	13.71	13	OH
					ss475879552	4.351	17	T064		ss527789111	16.033	13	OH
					nullss475876643	5.005	17	T064		ss527788426	22.096	13	OH
					ss475882215	7.003	17	T064		ss527788233	26.275	13	OH
					nullss475882243	8.383	17	T064		ss527788974	32.768	13	OH
					nullss475880970	8.902	17	T064		ss475880080	37.219	13	OH
					nullss527788750	9.615	17	T064		ss527787858	38.794	13	OH
					nullss475878372	12.669	17	T064		ss527789725	41.097	13	OH
					nullss475876690	13.491	17	T064		ss475880957	44.807	13	OH
					ss527789113	15.639	17	T064		ss527788183	47.907	13	OH
					ss527788806	16.37	17	T064		ss527789713	0	14	OH
					nullss475882537	17.402	17	T064		ss527789916	6.699	14	OH
					ss475878585	19.031	17	T064		ss475880816	17.817	14	OH
					ss527789594	20.963	17	T064		ss527788854	23.684	14	OH
					nullss475878630	0	mix	T064		ss527788657	30.053	14	OH
					nullss475881910	4.178	mix	T064		ss527789738	36.922	14	OH
					ss527789292	7.677	mix	T064		ss527789057	40.101	14	OH
					nullss475879556	10.756	mix	T064		ss527788145	40.403	14	OH
					ss527788774	13.774	mix	T064		ss527788656	40.777	14	OH
					nullss527788770	13.871	mix	T064		ss475881016	43.45	14	OH
					ss475878467	0	mix	T064		ss527788978	47.561	14	OH
					ss475878471	0	mix	T064		ss475882989	48.286	14	OH
					ss475878470	0	mix	T064		ss527789071	49.529	14	OH
					nullss475880615	0	mix	T064		ss527789775	0	15	OH
					ss475878472	0	mix	T064		ss527789740	1.487	15	OH
					ss475879604	16.177	mix	T064		ss527788375	4.302	15	OH
					nullss475879603	31	mix	T064		ss527789379	4.673	15	OH
					ss527788356	0	1	T052		ss527788177	5.125	15	OH
					nullss475875787	6.006	1	T052		ss527788444	5.608	15	OH
					ss475876770	9.028	1	T052		ss475879016	7.664	15	OH
					ss527787825	17.238	1	T052		ss475880371	8.266	15	OH
					ss527789445	19.918	1	T052		ss527789693	9.392	15	OH
					ss475876895	20.396	1	T052		ss527787997	11.198	15	OH
					ss475876950	23.806	1	T052		ss527788448	11.966	15	OH
					ss527789240	23.996	1	T052		ss475876485	14.219	15	OH
					ss527788392	24.43	1	T052		ss527787838	15.718	15	OH
					ss527789879	24.43	1	T052		ss527787926	17.237	15	OH
					ss527788058	24.43	1	T052		ss475875896	18.327	15	OH
					ss475882286	24.647	1	T052		ss527789900	21.923	15	OH
					ss527789610	25.855	1	T052		ss527788286	22.722	15	OH
					ss527788851	27.636	1	T052		ss527788682	23.924	15	OH
					ss527789784	28.108	1	T052		ss527788494	25.627	15	OH
					nullss475875771	31.136	1	T052		ss527788142	26.289	15	OH
					nullss475881162	31.212	1	T052		ss527789021	27.109	15	OH
					ss475876099	31.263	1	T052		ss527789208	29.493	15	OH
					nullss475875775	31.373	1	T052		ss527789023	29.926	15	OH
					nullss475876103	31.373	1	T052		ss527787831	29.948	15	OH
					ss475877731	31.509	1	T052		ss475881396	30.999	15	OH
					ss475883059	31.509	1	T052		ss527788568	31.521	15	OH
					ss527789807	31.613	1	T052		ss527788702	39.159	15	OH
					ss527788516	31.741	1	T052		ss527789296	42.16	15	OH
					nullss475882292	31.894	1	T052		ss527789172	42.817	15	OH
					nullss475880196	33.334	1	T052		ss527787829	43.641	15	OH
					nullss475881517	33.64	1	T052		ss527788438	44.599	15	OH
					nullss527789710	34.032	1	T052		ss527787870	49.484	15	OH
					nullss475876867	34.417	1	T052		ss527789461	51.235	15	OH
					nullss475876811	36.388	1	T052		ss527788272	52.702	15	OH
					nullss475883421	37.651	1	T052		ss527788687	56.064	15	OH
					ss527789219	37.693	1	T052		ss527789257	60.57	15	OH
					nullss475882274	37.911	1	T052		ss527787885	61.382	15	OH
					ss475883882	38.372	1	T052		ss527788832	67.189	15	OH
					ss527789244	39.855	1	T052		ss527789869	67.431	15	OH
					ss527788115	40.134	1	T052		ss527788635	73.455	15	OH
					ss527789483	42.077	1	T052		ss527788028	79.217	15	OH
					nullss475882266	48.995	1	T052		ss527788075	79.561	15	OH
					ss527789263	51.295	1	T052		ss527789354	0	16	OH
					ss475876704	58.792	1	T052		ss527788020	0.947	16	OH
					ss527789841	62.062	1	T052		ss527789436	1.305	16	OH
					ss527788496	63.738	1	T052		ss527788645	2.38	16	OH
					ss527789822	64.045	1	T052		ss527789322	3.987	16	OH
					nullss475878554	65.051	1	T052		ss527788214	10.916	16	OH
					nullss475876861	0	1	T052		ss527789328	15.756	16	OH
					ss527788709	1.837	1	T052		ss527788901	45.479	16	OH
					ss527789830	1.946	1	T052		ss527788665	46.996	16	OH
					ss475875765	2.24	1	T052		ss527788566	47.61	16	OH
					ss527789200	2.649	1	T052		ss527788589	47.615	16	OH
					ss475878258	0	2	T052		ss527789803	47.619	16	OH
					ss475881381	12.844	2	T052		ss527789222	51.356	16	OH
					nullss475878844	19.816	2	T052		ss527789119	53.965	16	OH
					ss475877364	25.267	2	T052		ss475877019	0	17	OH
					nullss475875856	31.814	2	T052		ss527788034	7.259	17	OH
					nullss475877171	0	2	T052		ss527789316	8.449	17	OH
					nullss475877152	2.19	2	T052		ss527788371	9.687	17	OH
					nullss475877079	13.431	2	T052		ss527789096	19.222	17	OH
					ss527789751	13.822	2	T052		ss527788077	22.014	17	OH
					ss475875808	27.482	2	T052		ss527789523	24.806	17	OH
					ss527789513	38.954	2	T052		ss527789747	25.684	17	OH
					nullss527788537	41.757	2	T052		ss527788330	26.171	17	OH
					nullss475877063	46.167	2	T052		ss527788442	26.588	17	OH
					nullss475877058	46.366	2	T052		ss527789027	31.133	17	OH
					ss475882636	46.466	2	T052		ss475877602	39.078	17	OH
					nullss475877041	46.555	2	T052		ss527788440	40.03	17	OH
					nullss475878503	50.248	2	T052		ss527787767	40.105	17	OH
					ss527789726	50.323	2	T052		ss527789398	41.089	17	OH
					nullss527788206	51.458	2	T052
					ss527789602	51.9	2	T052
					ss475878550	56.395	2	T052
					ss475877044	56.692	2	T052
					ss475876969	59.62	2	T052
					ss527789324	62.446	2	T052
					nullss475881524	63.911	2	T052
					ss475875815	68.702	2	T052
					nullss475877109	69.471	2	T052
					nullss475882652	70.713	2	T052
					nullss475881570	76.962	2	T052
					nullss475877243	83.955	2	T052
					nullss475883659	86.313	2	T052
					ss527789257	88.137	2	T052
					ss527787885	88.64	2	T052
					ss475881343	89.08	2	T052
					nullss475876976	89.884	2	T052
					ss475883309	90.802	2	T052
					nullss475882511	95.076	2	T052
					ss527787870	96.363	2	T052
					ss527787913	96.531	2	T052
					ss475881362	97.354	2	T052
					ss527789850	98.352	2	T052
					ss527788340	100.382	2	T052
					ss527788022	100.527	2	T052
					ss475881369	101.391	2	T052
					ss527789865	106.068	2	T052
					nullss475882524	107.485	2	T052
					ss475877114	108.251	2	T052
					nullss475876504	116.828	2	T052
					nullss475877192	121.334	2	T052
					ss475880211	121.508	2	T052
					ss475881511	122.258	2	T052
					ss527788864	122.549	2	T052
					ss475878616	123.515	2	T052
					nullss475878810	124.197	2	T052
					ss527788759	124.592	2	T052
					nullss475877543	0	3	T052
					nullss475877530	0.821	3	T052
					nullss475877495	1.985	3	T052
					ss475882335	6.607	3	T052
					ss527788282	8.269	3	T052
					ss475877523	12.489	3	T052
					ss475881561	12.489	3	T052
					ss475877507	13.71	3	T052
					ss475882029	20.931	3	T052
					ss475877594	26.44	3	T052
					nullss475877573	26.782	3	T052
					ss475881539	34.335	3	T052
					ss527788732	34.512	3	T052
					nullss527788268	36.862	3	T052
					ss527788477	40.44	3	T052
					nullss475882693	41.49	3	T052
					nullss527787920	42.06	3	T052
					ss527789406	43.194	3	T052
					ss527788418	43.346	3	T052
					nullss475883873	44.572	3	T052
					nullss475877644	46.079	3	T052
					ss475880153	52.199	3	T052
					nullss475880792	54.778	3	T052
					ss475876865	57.66	3	T052
					ss475882105	0	3	T052
					nullss475875820	1.362	3	T052
					nullss475877703	4.166	3	T052
					ss475876303	8.016	3	T052
					ss475876304	8.257	3	T052
					nullss475877825	8.257	3	T052
					ss527788377	9.674	3	T052
					ss527789846	9.674	3	T052
					ss527788241	9.729	3	T052
					ss527789194	10.202	3	T052
					ss527788715	10.633	3	T052
					ss527788606	11.284	3	T052
					ss527789390	11.853	3	T052
					ss527788083	15.647	3	T052
					ss527789682	15.676	3	T052
					ss527789094	18.012	3	T052
					ss475877804	18.953	3	T052
					ss475877710	21.511	3	T052
					ss527789730	0	4	T052
					ss475882190	3.635	4	T052
					ss475882544	5.074	4	T052
					ss527788312	5.567	4	T052
					nullss475882380	12.142	4	T052
					nullss475878064	21.299	4	T052
					nullss475879453	0	4	T052
					nullss475883096	8.35	4	T052
					nullss475880492	14.12	4	T052
					ss475883120	15.543	4	T052
					ss527789123	15.782	4	T052
					nullss475883643	18.98	4	T052
					nullss475882728	20.267	4	T052
					nullss475876692	25	4	T052
					nullss475882774	0	5	T052
					nullss475878159	29.055	5	T052
					nullss475882768	29.055	5	T052
					ss475879988	29.905	5	T052
					ss475878161	30.111	5	T052
					nullss475878141	30.653	5	T052
					nullss475879953	31.338	5	T052
					nullss475882773	32.723	5	T052
					nullss475882785	33.966	5	T052
					nullss475882777	35.423	5	T052
					ss527788754	36.487	5	T052
					ss527789174	36.572	5	T052
					ss527789867	36.572	5	T052
					ss527788574	38.331	5	T052
					ss475875943	38.519	5	T052
					ss527789548	39.281	5	T052
					ss475878262	39.613	5	T052
					ss527789634	40.404	5	T052
					ss527788525	41.251	5	T052
					ss527787941	41.949	5	T052
					ss527788793	43.332	5	T052
					ss527787905	43.625	5	T052
					ss527787959	44.385	5	T052
					ss527788090	44.484	5	T052
					ss527789073	45.443	5	T052
					ss475878225	45.45	5	T052
					ss475875964	47.416	5	T052
					ss475875754	47.733	5	T052
					ss527788614	48.101	5	T052
					ss475876789	48.388	5	T052
					nullss475875985	49.649	5	T052
					nullss527788195	51.41	5	T052
					ss475877426	53.106	5	T052
					nullss475879805	54.546	5	T052
					ss527788284	63.664	5	T052
					ss475879933	67.912	5	T052
					ss475881905	76.073	5	T052
					nullss475883501	84.039	5	T052
					ss475879840	86.136	5	T052
					nullss475882960	116.729	5	T052
					nullss475883826	121.031	5	T052
					nullss475881935	126.793	5	T052
					nullss475877663	132.509	5	T052
					nullss475880615	0	5	T052
					ss475878467	0	5	T052
					ss475878471	0	5	T052
					ss475878470	0	5	T052
					ss475878472	0	5	T052
					ss475879604	16.177	5	T052
					nullss475878466	21.51	5	T052
					nullss527789818	24.554	5	T052
					nullss475878430	25.43	5	T052
					nullss475879603	29.261	5	T052
					ss527788452	0	6	T052
					ss527788237	5.726	6	T052
					ss475883084	11.079	6	T052
					ss475878560	14.479	6	T052
					ss475880981	16.145	6	T052
					ss475879844	17.657	6	T052
					ss475877282	18.074	6	T052
					nullss475883005	20.085	6	T052
					ss527788030	21.167	6	T052
					ss527788968	22.011	6	T052
					ss475880453	22.88	6	T052
					ss527788024	24.182	6	T052
					ss527788119	25.022	6	T052
					ss527789308	26.183	6	T052
					nullss527788768	27.082	6	T052
					ss527788260	27.971	6	T052
					ss527788560	28.732	6	T052
					ss527788212	34.027	6	T052
					ss527788197	34.232	6	T052
					ss527789015	34.232	6	T052
					ss527789794	36.638	6	T052
					ss527788991	37.361	6	T052
					ss475876055	37.361	6	T052
					ss527787934	37.662	6	T052
					ss527789237	42.266	6	T052
					ss527788935	45.616	6	T052
					ss527787995	56.803	6	T052
					nullss475879445	0	6	T052
					nullss475878673	0.95	6	T052
					nullss475876041	1.72	6	T052
					nullss475878726	3.319	6	T052
					ss475878652	11.58	6	T052
					ss527787800	11.775	6	T052
					ss527787792	13.452	6	T052
					ss475878722	15.405	6	T052
					ss527787918	15.411	6	T052
					ss527789554	15.848	6	T052
					ss527789509	16.746	6	T052
					ss527789145	16.974	6	T052
					ss527789507	17.095	6	T052
					nullss475882154	26.918	6	T052
					nullss527788011	27.772	6	T052
					ss475878687	28.635	6	T052
					nullss475878679	29.048	6	T052
					nullss475876115	0	7	T052
					nullss475881154	12.484	7	T052
					ss527787809	16.92	7	T052
					ss475876852	18.336	7	T052
					ss527787784	20.886	7	T052
					ss475883219	24.635	7	T052
					ss527787963	25.478	7	T052
					nullss475876825	29.019	7	T052
					ss475876826	29.899	7	T052
					ss527788894	34.809	7	T052
					ss475876755	42.588	7	T052
					ss527789489	46.183	7	T052
					ss475876720	50.056	7	T052
					nullss475875799	51.319	7	T052
					ss527788175	53.739	7	T052
					ss475882214	58.568	7	T052
					ss527788870	64.405	7	T052
					ss527789858	65.635	7	T052
					nullss527789856	67.547	7	T052
					ss527789371	79.656	7	T052
					ss527789019	81.33	7	T052
					ss475878793	82.278	7	T052
					ss527789192	82.68	7	T052
					ss475878777	83.474	7	T052
					ss475876464	84.106	7	T052
					ss475878745	84.948	7	T052
					ss527788830	86.237	7	T052
					ss475878795	90.441	7	T052
					nullss475879014	0	8	T052
					nullss475879963	1.357	8	T052
					ss527789336	1.789	8	T052
					nullss475882866	3.167	8	T052
					nullss475883539	4.151	8	T052
					nullss475879078	8.735	8	T052
					ss475882868	12.789	8	T052
					nullss475882870	19.913	8	T052
					ss527787774	23.342	8	T052
					ss527789433	23.607	8	T052
					ss527789408	24.454	8	T052
					ss475878940	24.454	8	T052
					ss527789051	24.454	8	T052
					ss475884026	24.789	8	T052
					ss527788380	31.694	8	T052
					ss527788177	31.784	8	T052
					nullss475879025	33.322	8	T052
					ss475878074	33.552	8	T052
					nullss475879026	34.394	8	T052
					ss527787780	37.865	8	T052
					ss527787965	41.595	8	T052
					ss527789396	41.727	8	T052
					nullss475882954	0	8	T052
					ss527788424	17.106	8	T052
					ss527788932	18.985	8	T052
					ss475879180	25.415	8	T052
					nullss527789190	25.946	8	T052
					ss527788725	33.512	8	T052
					ss527788654	34.31	8	T052
					ss527788976	35.653	8	T052
					nullss475883040	49.344	8	T052
					ss475881598	50.356	8	T052
					ss475877347	54.546	8	T052
					nullss475882493	66.945	8	T052
					ss475881189	78.983	8	T052
					ss527789541	84.703	8	T052
					ss527789248	86.201	8	T052
					ss475881207	86.538	8	T052
					ss475878686	98.555	8	T052
					nullss475876478	98.555	8	T052
					ss475878701	98.881	8	T052
					nullss527789272	99.702	8	T052
					ss475876023	99.949	8	T052
					nullss475881176	100.2	8	T052
					nullss475881170	101.04	8	T052
					nullss475876463	104.4	8	T052
					nullss475875832	106.208	8	T052
					nullss475879568	0	9	T052
					ss475879575	11.219	9	T052
					ss475883301	13.967	9	T052
					ss475879580	20.749	9	T052
					ss475882948	25.136	9	T052
					ss527789332	29.887	9	T052
					ss475879846	39.677	9	T052
					ss527788626	41.928	9	T052
					nullss475880951	42.768	9	T052
					nullss475877289	46.705	9	T052
					ss527787955	48	9	T052
					ss475882114	51.664	9	T052
					ss475879434	52.124	9	T052
					ss475879421	52.277	9	T052
					ss475882924	54.038	9	T052
					ss527788884	55.484	9	T052
					ss475879410	55.573	9	T052
					ss475879403	58.019	9	T052
					ss475879352	60.815	9	T052
					ss475879368	60.88	9	T052
					ss527789896	64.692	9	T052
					ss475882913	65.218	9	T052
					nullss475879304	65.581	9	T052
					ss527787770	66.387	9	T052
					ss527788539	67.784	9	T052
					ss475879285	68.572	9	T052
					nullss475879265	70.158	9	T052
					nullss475879232	70.962	9	T052
					nullss475879591	0	10	T052
					ss475878872	1.592	10	T052
					ss527788026	9.177	10	T052
					ss475877996	9.896	10	T052
					ss475880339	15.444	10	T052
					ss475876188	15.713	10	T052
					nullss475879653	16.49	10	T052
					nullss475879703	17.41	10	T052
					nullss527788984	17.713	10	T052
					ss475879139	23.221	10	T052
					ss475879698	26.409	10	T052
					nullss527788042	27.067	10	T052
					nullss475880636	29.911	10	T052
					ss475879480	33.747	10	T052
					nullss475875897	36.472	10	T052
					ss527788406	38.808	10	T052
					ss475876614	39.223	10	T052
					nullss475879764	43.397	10	T052
					nullss527788247	48.573	10	T052
					ss475878437	54.19	10	T052
					nullss475883582	54.215	10	T052
					ss475879872	55.251	10	T052
					nullss475879826	63.34	10	T052
					nullss475878498	65.765	10	T052
					nullss475879786	66.701	10	T052
					nullss475879843	67.598	10	T052
					nullss475879856	69.351	10	T052
					nullss475879959	70.24	10	T052
					ss475883235	71.197	10	T052
					nullss475882313	71.928	10	T052
					nullss475882321	78.229	10	T052
					ss527787979	84.595	10	T052
					nullss475879924	85.304	10	T052
					nullss475878202	87.94	10	T052
					ss527788872	92.382	10	T052
					nullss475883588	95.828	10	T052
					nullss527788322	95.829	10	T052
					nullss475879960	99.33	10	T052
					nullss475877458	103.683	10	T052
					nullss475880004	109.828	10	T052
					ss475879943	122.93	10	T052
					ss527789565	0	11	T052
					nullss475877712	1.757	11	T052
					ss475882205	3.693	11	T052
					nullss475876410	5.347	11	T052
					nullss475880102	11.281	11	T052
					ss475882041	11.628	11	T052
					nullss475880183	13.914	11	T052
					nullss475882336	18.87	11	T052
					ss475877524	19.77	11	T052
					ss527789348	20.952	11	T052
					ss527788828	22.514	11	T052
					nullss475880084	22.908	11	T052
					ss475880077	24.597	11	T052
					ss475880068	25.458	11	T052
					ss475880017	28.286	11	T052
					ss475881139	29.512	11	T052
					ss475882068	30.065	11	T052
					ss475880116	30.599	11	T052
					ss475883790	32.098	11	T052
					ss475881557	32.593	11	T052
					nullss475876689	33.523	11	T052
					ss527788105	35.399	11	T052
					ss527789056	37.147	11	T052
					ss475883832	37.42	11	T052
					ss527788491	38.432	11	T052
					ss475880073	41.267	11	T052
					ss475878603	42.712	11	T052
					ss527788817	43.831	11	T052
					ss475876477	46.722	11	T052
					nullss475876413	53.946	11	T052
					ss527788944	60.151	11	T052
					ss475880445	65.811	11	T052
					nullss475878425	67.132	11	T052
					nullss475878092	68.814	11	T052
					ss527788555	68.939	11	T052
					ss475876284	70.46	11	T052
					ss475880225	70.774	11	T052
					nullss475880262	73.297	11	T052
					nullss475880249	74.068	11	T052
					ss527788422	75.274	11	T052
					ss475880252	78.89	11	T052
					ss527787874	82.305	11	T052
					nullss475877919	82.57	11	T052
					ss527787951	83.022	11	T052
					ss527789003	84.629	11	T052
					ss527788673	84.977	11	T052
					ss475880309	86.174	11	T052
					ss527788999	89.269	11	T052
					nullss527788215	90.045	11	T052
					ss475881263	96.414	11	T052
					nullss475876281	103.995	11	T052
					nullss475880559	0	12	T052
					nullss475880550	0	12	T052
					nullss475880576	0.854	12	T052
					nullss475880583	14.925	12	T052
					ss527789667	16.35	12	T052
					nullss475878036	18.091	12	T052
					ss475878054	20.164	12	T052
					nullss475880574	28.954	12	T052
					ss527789531	0	12	T052
					ss475880191	23.292	12	T052
					nullss475880354	34.614	12	T052
					ss475880359	38.195	12	T052
					ss475884104	43.674	12	T052
					nullss475881917	0	13	T052
					ss527788098	7.342	13	T052
					ss475882453	13.328	13	T052
					nullss475877437	14.166	13	T052
					ss475882451	15.125	13	T052
					ss475880957	18.846	13	T052
					ss527788171	22.824	13	T052
					ss527789180	26.887	13	T052
					ss475882435	29.939	13	T052
					ss527788745	31.351	13	T052
					nullss475881747	35.773	13	T052
					ss527788233	35.956	13	T052
					nullss475882429	36.25	13	T052
					nullss475880871	36.709	13	T052
					ss475882439	37	13	T052
					ss527788512	40.995	13	T052
					ss527789674	41.533	13	T052
					nullss475880721	42.202	13	T052
					ss475880860	43.412	13	T052
					ss527789162	43.766	13	T052
					ss527787802	44.234	13	T052
					ss475880761	44.403	13	T052
					ss527788193	44.566	13	T052
					ss527787957	45.768	13	T052
					ss527788698	45.922	13	T052
					ss527788396	46.352	13	T052
					ss475876562	46.469	13	T052
					ss527788094	46.745	13	T052
					ss527789369	46.939	13	T052
					ss527788593	46.95	13	T052
					ss527789756	46.95	13	T052
					ss527789414	46.953	13	T052
					ss527788704	47.503	13	T052
					ss527789467	47.684	13	T052
					ss527789290	48.459	13	T052
					ss475880469	48.64	13	T052
					ss527789782	49.165	13	T052
					ss475878587	49.805	13	T052
					ss527787790	50.415	13	T052
					ss527787796	50.701	13	T052
					ss527788481	51.011	13	T052
					nullss475880730	51.782	13	T052
					ss475880664	51.92	13	T052
					ss527788101	51.954	13	T052
					ss527788785	52.363	13	T052
					ss527788386	52.365	13	T052
					nullss475880854	53.209	13	T052
					ss527789388	53.95	13	T052
					ss527789352	54.191	13	T052
					ss527788900	54.766	13	T052
					nullss475880790	54.901	13	T052
					ss475883042	55.696	13	T052
					ss475876559	56.199	13	T052
					nullss475883171	57.493	13	T052
					ss475880667	58.665	13	T052
					nullss475880746	61.042	13	T052
					nullss475876388	61.139	13	T052
					ss475880733	61.552	13	T052
					nullss475882431	61.676	13	T052
					nullss475880788	61.884	13	T052
					nullss475876456	0	14	T052
					nullss475883441	2.69	14	T052
					nullss475881059	3.696	14	T052
					nullss475877474	9.508	14	T052
					nullss475880364	11.424	14	T052
					nullss475880963	13.81	14	T052
					nullss475882502	0	15	T052
					nullss527788302	5.22	15	T052
					ss475881255	8.437	15	T052
					nullss475876485	11.847	15	T052
					nullss475879416	17.471	15	T052
					nullss475881256	0	15	T052
					ss527789379	10.339	15	T052
					ss475881231	14.972	15	T052
					ss475881230	20.833	15	T052
					ss527789604	21.43	15	T052
					ss527789584	21.729	15	T052
					ss527788730	21.729	15	T052
					ss527789303	21.729	15	T052
					ss527788012	22.533	15	T052
					ss527788671	23.332	15	T052
					ss527788299	23.332	15	T052
					ss527788125	23.747	15	T052
					ss527788375	24.564	15	T052
					ss527789775	25.39	15	T052
					ss527789764	25.772	15	T052
					ss527789485	25.772	15	T052
					nullss527788251	31.146	15	T052
					ss475879718	0	15	T052
					ss475879202	6.957	15	T052
					ss475881614	8.397	15	T052
					nullss475881632	9.615	15	T052
					ss527788402	9.73	15	T052
					ss475881648	10.281	15	T052
					ss527788075	10.362	15	T052
					ss527789312	12.64	15	T052
					ss475881657	13.714	15	T052
					ss475880670	20.37	15	T052
					ss527789869	21.089	15	T052
					ss527787864	26.19	15	T052
					nullss475877307	0	15	T052
					nullss475881577	1.952	15	T052
					nullss475881593	2.238	15	T052
					ss475881635	4.483	15	T052
					nullss475880399	6.08	15	T052
					ss475881735	-0.063	16	T052
					ss475884012	0	16	T052
					nullss475876596	0.307	16	T052
					ss475881732	0.791	16	T052
					ss475881429	0.83	16	T052
					nullss475879407	5.076	16	T052
					nullss475883114	7.959	16	T052
					nullss475876589	9.367	16	T052
					ss527789375	9.378	16	T052
					ss475880889	13.759	16	T052
					ss475876088	19.605	16	T052
					ss475876591	24.8	16	T052
					ss475879409	25.583	16	T052
					nullss475879406	25.947	16	T052
					nullss475878313	26.017	16	T052
					nullss475879504	27.187	16	T052
					ss475881985	0	17	T052
					ss475882012	4.656	17	T052
					ss527789777	5.128	17	T052
					ss527789419	5.685	17	T052
					nullss475878504	6.127	17	T052
					ss475881922	6.48	17	T052
					ss527789835	8.535	17	T052
					ss527787854	9.654	17	T052
					ss527788581	10.35	17	T052
					ss527788735	12.545	17	T052
					ss527787753	13.623	17	T052
					ss527789479	13.892	17	T052
					ss475882958	14.086	17	T052
					nullss475881995	17.5	17	T052
					ss475878346	21.108	17	T052
					ss475881980	25.239	17	T052
					ss475879412	26.538	17	T052
					ss475878371	31.594	17	T052
					ss475878373	31.658	17	T052
					ss475882160	32.567	17	T052
					nullss527788650	33.544	17	T052
					ss475883375	34.456	17	T052
					nullss475882243	34.675	17	T052
					ss475881042	36.826	17	T052
					ss475878591	37.796	17	T052
					nullss475884056	37.796	17	T052
					ss475878585	42.158	17	T052
					nullss475876643	53.483	17	T052
					ss475881501	54.276	17	T052
					nullss475880970	54.937	17	T052
					nullss475876656	56.803	17	T052
					nullss475882253	63.55	17	T052
					nullss475882627	63.55	17	T052
					nullss475882196	66.203	17	T052
					ss475878449	67.453	17	T052
					nullss475882162	69.2	17	T052
					nullss475877602	77.269	17	T052
					nullss475882600	78.69	17	T052
					ss475879267	79.99	17	T052
					nullss475881161	87.361	17	T052
					nullss475881969	93.004	17	T052
					nullss475881932	94.934	17	T052
